# Supplementary material for: Transcriptomic analysis of the effect of remote ischaemic conditioning in an animal model of necrotising enterocolitis
Source: Sci Rep. 2024 May 11;14:10783. doi: 10.1038/s41598-024-61482-9 (PMC11088709; doi:10.1038/s41598-024-61482-9)
Supplement: Supplementary file 2 — Supplementary Information 1. [file 41598_2024_61482_MOESM2_ESM.zip]

Archive with 3 entries (3 files):
- filtered_matrix_counts_per_million.csv
- Gene Expression Comparison (t-Tst).R
- R_code_gene_expression.R
