# Supplementary material for: Transcriptomic analysis of the effect of remote ischaemic conditioning in an animal model of necrotising enterocolitis
Source: Sci Rep. 2024 May 11;14:10783. doi: 10.1038/s41598-024-61482-9 (PMC11088709; doi:10.1038/s41598-024-61482-9)
Supplement: Supplementary file 2 — Supplementary Information 1. [file 41598_2024_61482_MOESM2_ESM.zip › filtered_matrix_counts_per_million.csv]

	IRI - 20743-001 - Total counts	IRI - 20743-003 - Total counts	IRI - 20743-013 - Total counts	IRI - 20743-020 - Total counts	IRI - 20743-022 - Total counts	IRI - 20743-024 - Total counts	RIC - 20743-002 - Total counts	RIC - 20743-004 - Total counts	RIC - 20743-007 - Total counts	RIC - 20743-010 - Total counts	RIC - 20743-012 - Total counts	RIC - 20743-021 - Total counts	RIC + IRI - 20743-005 - Total counts	RIC + IRI - 20743-006 - Total counts	RIC + IRI - 20743-009 - Total counts	RIC + IRI - 20743-011 - Total counts	RIC + IRI - 20743-015 - Total counts	RIC + IRI - 20743-018 - Total counts	SHAM - 20743-008 - Total counts	SHAM - 20743-014 - Total counts	SHAM - 20743-016 - Total counts	SHAM - 20743-017 - Total counts	SHAM - 20743-019 - Total counts	SHAM - 20743-023 - Total counts
ENSRNOG00000050370	0.077089334725798	0.0747682702640747	0.0685850266102778	0.107705035870577	0	0.0378579519538082	0.0775516555287688	0.143628954753145	0.0758098613515652	0	0.0734760987767235	0.0378636860671422	0.0386773094828926	0.0784205540146244	0.0384459369076745	0	0	0	0.0385030180351934	0	0	0	0	0
ENSRNOG00000040300	2.15850137232234	3.81318178346781	1.54316309873125	2.65672421814091	1.06153735029243	1.43860217424471	2.52042880468499	2.26215603736203	2.3880106325743	2.17028954488257	1.98385466697153	1.59027481481997	0.812223499140745	2.9015604985411	1.26871591795326	2.01441352061997	3.19173398385966	4.23617136469344	1.00107846891503	1.73516328584949	0.967256080456867	0.386775724659254	0.53035676311721	0.652555570103382
ENSRNOG00000061316	34.343298620343	48.8610646175728	25.0335347127514	39.9944699866077	44.8295388700418	30.0970718032775	69.5638350093056	59.6778306999317	73.4976605803424	69.7980619702411	63.8139917875843	78.1506480425814	30.8644929673483	52.3457198047618	29.5649254820017	50.3223302132234	57.0282108200467	65.8264193800624	49.7844023195051	44.7672127749168	29.8640314841058	29.1242120668418	37.9205085628805	24.3484797094825
ENSRNOG00000050129	0.231268004177394	0.523377891848523	0.171462566525694	0.646230215223464	0.694082113652742	0.151431807815233	0.891844038580842	0.933588205895441	1.47829229635552	2.05402403354957	1.46952197553447	1.32522901234998	0.734868880174959	1.48999052627786	0.346013432169071	0.266054615930939	1.65354893139717	0.663052909256365	0.423533198387128	1.0025387873797	0.564232713599839	0.193387862329627	0	0.0815694462629228
ENSRNOG00000040316	0.192723336814495	1.00937164856501	0.30863261974625	0.394918464858784	0.408283596266319	0.416437471491891	0.387758277643844	0.610423057700865	0.530669029460956	0.465062045331978	0.477594642048702	0.492227918872848	0.270741166380248	0.744995263138932	0.307567495261396	0.684140440965273	0.88445640516593	0.957743091148082	0.385030180351934	0.694065314339796	0.161209346742811	0.0773551449318508	0.416708885306379	0.163138892525846
ENSRNOG00000023659	1.38760802506436	3.21503562135521	1.95467325839292	2.15410071741155	1.38816422730548	1.59003398205995	2.44287714915622	2.19034155998546	1.55410215770709	2.44157573799289	2.4981873584086	1.17377426808141	1.19899659396967	2.27419606642411	1.34560779176861	2.508514950206	2.8456423470556	3.24159200080889	1.57862373944293	2.3906694160593	1.12846542719968	0.464130869591105	0.568239389054154	1.01961807828653
ENSRNOG00000042852	0.038544667362899	0.299073081056299	0.102877539915417	0.574426857976412	0.244970157759791	0.113573855861425	0.34898244987946	0.394979625571148	0.682288752164087	0.813858579330962	0.293904395106894	0.795137407409985	0.270741166380248	0.509733601095059	0.192229684538373	0.152031209103394	0.88445640516593	0.294690181891718	0.154012072140774	0.501269393689852	0.282116356799919	0.154710289863702	0.0378826259369436	0
ENSRNOG00000014303	53.9239896406957	52.8611670767008	48.1809811937202	55.0731750084885	63.4880992194126	60.6862969819546	65.4923730940453	65.1357309805512	61.8608468628772	69.5655309475751	68.3695099117412	56.7576654146461	72.403923351975	59.5212004970999	62.8206609071401	52.678813954326	68.7568718450732	53.5231042860832	58.2550662872477	70.9874579833091	72.5845083709507	49.3139048940549	54.361568219514	65.500265349127
ENSRNOG00000014330	23.5507917587313	25.5333642951815	24.7934871196154	24.7362565716093	24.3337023374726	25.5541175688206	23.7695824195676	23.0165399991915	23.1220077122274	25.7721883454805	21.4917588921916	22.2259837214124	24.7534780690513	23.9966895284751	23.3751296398661	25.1231573043359	22.8420480290679	23.8330684604927	24.9499556868053	22.2872084271334	22.649913217365	26.2233941318974	24.0554674699592	23.9406324781678
ENSRNOG00000049505	11.7175788783213	15.7013367554557	17.5577668122311	9.87296162146959	8.77809731972586	10.3352208833896	10.0041635632112	10.7721716064859	11.4093841334106	10.0375891450819	11.3153192116154	16.0920665785354	8.08355768192455	9.80256925182805	13.4945238545938	14.6330038762017	11.9978434092074	13.1873856396544	13.3605472582121	8.36734295620754	8.42318836731188	16.8634215951435	17.5396558088049	11.3381530305463
ENSRNOG00000014916	113.514045383738	94.0210998570739	84.9082629435239	121.778493890999	107.501070896922	115.391037555208	113.109089588709	105.710910698315	114.434985710188	122.078786899644	110.838695004687	119.649247972169	94.9527947805013	104.377757393465	110.647406420287	99.4664185558955	89.2147330428242	94.3008582053496	119.474864963205	107.078854328978	110.509007192197	105.396384969647	101.298141755387	109.874044116157
ENSRNOG00000014996	24.1289617691748	29.1970095381212	26.165187651821	24.5567481784916	25.5993814858982	26.2355607039891	24.6614264581485	23.1601689539446	24.1075359097977	24.2994918685959	25.1655638310278	25.5201244092538	23.2063856897356	22.9772223262849	26.7583720877415	25.1991729088875	24.0341414447264	24.7171390061678	24.5649255064534	25.6418574464425	24.1007973380503	25.3338099651811	25.0782983702566	22.1461046603835
ENSRNOG00000015239	67.4531678850732	77.3477755881853	61.2464287629781	67.602860848099	85.4537566985406	80.751011517473	108.649869395805	93.2870061121675	92.75336536364	94.330084861503	100.552041175946	75.8030995064186	93.6764435675659	94.9672909117102	82.8125480991309	75.9395889471453	73.9097917708225	57.6856031053037	103.265094370389	112.052989081747	123.687871288422	64.7849338804251	89.8954713483671	110.852877471312
ENSRNOG00000015552	60.5536724271143	59.2912383194112	49.5183892126206	64.8384315940875	52.6685839183551	51.7518203208559	28.7328883734089	26.1763770037606	28.3528881454854	27.9812330608074	27.3331087449411	30.4802672840494	41.7328169320411	48.5423229350525	50.9408664026687	57.3537736342554	41.454087163864	56.2121521958451	37.5019395662784	29.2278615705314	33.088218418962	39.1030257630506	34.3595417248078	37.3588063884186
ENSRNOG00000016041	11.6790342109584	8.22450972904821	11.0764817975599	9.54984651385785	9.26803763524544	9.72949365212872	8.25925131381388	7.89959251142296	8.03584530326591	8.87493403175192	10.5070821250715	10.7532868430684	5.02805023277604	6.35206487518458	10.6879704603335	13.1126917851677	7.03719661501588	8.0303074565493	9.43323941862239	8.52157969272749	8.26197902056907	11.951369891971	9.16759547674035	7.38203488679451
ENSRNOG00000016054	140.53385720513	136.377324961672	119.269361275273	121.096361997152	151.146587337791	142.308041394365	154.211467018957	132.066823895517	142.825778786349	158.973709162648	142.764059923174	165.691490229814	148.984996128102	144.725132433989	140.558345334458	147.660311841671	137.475289063835	116.0710953926	171.453939310716	140.895258810979	164.352929004296	174.667917256119	175.169262332427	195.154900184043
ENSRNOG00000016381	0.77089334725798	1.12152405396112	1.40599304551069	1.61557553805866	1.14319406954569	1.24931241447567	0.387758277643844	0.933588205895441	0.568573960136739	0.620082727109305	1.06540343226249	1.09804689594712	0.88957811810653	1.05867747919743	0.730472801245816	0.988202859172061	1.03827491041218	1.76814109135031	0.962575450879836	0.616946946079818	0.72544206034265	0.966939311648135	0.757652518738872	0.734125016366305
ENSRNOG00000013160	55.8897676762035	50.8798079147028	65.2929453329845	58.8428512639587	61.2017110803212	61.3677401171231	83.019047243547	78.4932237725936	75.0138578073737	62.8608864607057	70.8676972701498	71.4487756086972	63.6628514088412	65.9516859262991	55.4390410208666	57.6578360524622	63.6424065456354	54.9228826500689	57.0614727281567	51.3222740770149	59.0026209078689	65.9839386268687	57.2027651647848	67.5395015057001
ENSRNOG00000023549	2.85230538485453	2.72904186463873	2.16042833822375	2.26180575328212	1.75561946394517	2.95292025239704	1.97756721598361	1.47219678621973	1.44038736567974	1.04638960199695	1.726688321253	1.7038658730214	1.16031928448678	3.2152427145996	1.23026998104558	2.12843692744752	2.34573220500529	2.43119400060667	1.00107846891503	1.3495714445496	0.967256080456867	1.27635989137554	1.13647877810831	0.897263908892151
ENSRNOG00000013351	65.3332111801138	57.9454094546579	54.1478785088143	69.1107313502871	59.0786363797364	64.2070865136588	55.6045370141273	55.5484982507787	54.8484346878574	55.1486075422838	53.527337958843	53.1984789243347	54.2642652044983	63.8343309679043	54.4778925981748	61.5346318845987	61.219765088007	59.6379255603363	51.0164988966313	48.3146577148758	52.070618997928	52.2147228289993	48.5655264511617	47.9220496794671
ENSRNOG00000042741	1.42615269242726	1.08413991882908	1.57745561203639	1.29246043044693	1.7964478235718	2.23361916527469	0.930619866345226	1.50810402490802	1.47829229635552	1.78273784043925	1.87364051880645	1.21163795414855	1.77915623621306	1.37235969525593	1.88385090847605	0.76015604551697	1.96118594188967	1.06825190935748	0.885569414809449	1.23389389215964	1.4105817839996	1.08297202904591	0.947065648423589	1.18275697081238
ENSRNOG00000014258	76.5497093827174	86.9181141819868	60.6977485500958	66.9925323114991	83.6573088749687	65.9106943515801	81.5843416162648	64.7048441162917	83.504562278749	77.5490960591074	69.1042708995084	88.0709337921727	69.7351889976554	79.243969831778	76.0845091402878	87.2279062230723	73.7559732655762	64.3529684706038	96.6425752683355	65.0107844431609	83.9900696530046	81.3389348958411	87.925574799646	81.6510157091857
ENSRNOG00000014450	33.5338606057221	30.5054542677425	34.9440710579365	31.3062637597145	29.4780756504282	34.9050317014112	41.8003423300064	38.6720960672842	38.6630292892982	40.5766634552151	43.2039460807134	37.295730776135	29.3560778975155	37.4066042649758	41.3293821757501	33.0667879799882	32.7248869911394	36.7994364637282	36.3468490252226	39.9473147586682	35.8690796502755	35.5833666686514	37.3522691738264	38.9086258674142
ENSRNOG00000014852	50.4164249106719	66.9923701566109	41.3224785326924	52.7036642193358	51.8111883661959	52.2818316482092	29.7798357230472	28.977141621447	28.5803177295401	27.9812330608074	30.7497473380588	28.1327187478866	36.4727028423677	52.4633506357837	48.5956642513006	49.7902209813615	47.4914634947793	63.100535197564	34.2676860513222	29.8448085166112	32.4433810319907	28.6600811972507	25.7601856371216	33.4434729677983
ENSRNOG00000040242	0.423991340991889	0.186920675660187	0.240047593135972	0.323115107611732	0.244970157759791	0.416437471491891	0.542861588701382	0.538608580324293	0.492764098785174	0.465062045331978	0.477594642048702	0.454364232805706	0.464127713794711	0.823415817153556	0.346013432169071	0.228046813655091	0.423000889427184	0.405199000101112	0.269521126246354	0.347032657169898	0.523930376914136	0.232065434795552	0.340943633432492	0.367062508183153
ENSRNOG00000011058	141.536018556565	125.797614719306	142.794025402598	142.170647349162	179.236498760914	170.852937167537	203.960854040662	180.39796716995	203.776907313007	184.319590633241	184.314793781411	164.29053384533	166.080366919541	173.623106588378	173.083607958351	152.791365148911	162.509250792662	153.017876947274	135.29960537567	196.536161510552	191.597308603831	136.02902236266	152.515452022135	152.698003404191
ENSRNOG00000014902	12.3342935561277	10.7292467828947	8.50454329967445	14.6478848783985	8.98223911785902	9.23734027672921	1.12449900516715	1.2926605927783	1.36457750432817	3.02290329465786	1.61647417308792	1.47668375661854	6.72985185002331	4.86207434890671	3.88303962767512	6.04324056185991	3.1532793575481	7.07256436540122	4.35084103797686	2.08219594301939	5.56172246262698	3.09420579727403	1.36377453372997	3.71140980496299
ENSRNOG00000014908	38.6603013649877	45.3095717800293	48.7639539199075	37.8762709478197	35.1940459981567	37.2143667705935	31.7961787667952	35.7995169722213	35.7064446965872	36.352349876783	34.7541947213902	36.9549576015307	39.8763060768623	35.6813520766541	39.9837743839815	40.0222157964685	39.3775373430397	40.5935725555841	41.005714207481	33.3151350883102	38.9723595750746	42.506652140052	40.3828792487818	40.132167561358
ENSRNOG00000025587	201.087529632244	110.582271720566	155.036452652533	201.587925471097	100.274451243008	142.497331154134	28.6553367178801	45.422656940682	31.3094727381964	51.9319283954043	33.615315190351	30.0637667373109	108.141757314168	113.317700551132	65.0505252477853	109.804540774926	83.177356711909	142.482702944645	70.8455531847559	40.679939257138	73.3905551046648	48.9658067418616	34.6247201063664	61.0955152509292
ENSRNOG00000043188	0.077089334725798	0.0373841351320373	0.0342925133051389	0.0359016786235258	0.0408283596266319	0	0.0387758277643844	0	0	0	0	0	0.0386773094828926	0	0.0384459369076745	0.0380078022758485	0	0.110508818209394	0	0.115677552389966	0	0.0773551449318508	0.0757652518738871	0.0815694462629228
ENSRNOG00000015217	49.2600848897849	51.6274906173436	53.2219806495756	48.4672661417598	34.2958220863708	41.45445738942	24.5063231470909	26.1045625263841	25.2067788993954	29.9189915830239	24.5042789420373	28.511355608558	31.5220072285575	38.4652817441733	41.0218146804887	45.7994017423974	37.6855337853309	50.2815122852743	43.7394284879797	24.7164370273227	32.1209623385051	43.3188811618365	38.0720390666283	38.6231328054939
ENSRNOG00000015473	6.82240612323312	6.87868086429487	6.99567271424834	8.00607433304625	6.77750769802089	8.06374376616115	5.81637416465766	6.85828258946266	6.14059876947678	6.27833761198171	5.87808790213788	5.3009160493999	6.30440144571149	7.64600401642588	5.5746608516128	5.0930455049637	7.15256049395056	8.0303074565493	5.04389536261034	5.70675925123832	6.08565283954112	5.10543956550215	4.88685874586572	5.99535430032483
ENSRNOG00000015551	105.57384390698	125.535925773381	87.5144939547145	76.1474603604982	170.499229800815	90.9348005930474	233.624362280416	197.633441740327	221.971274037383	220.323143976025	199.083489635532	209.386183951296	201.160686620524	143.862506339828	160.434894715726	119.040436727957	162.240068408481	89.0701074767716	191.244490580806	199.505218688561	209.491546092283	149.372784863404	191.345143607502	198.336108588297
ENSRNOG00000015660	18.2701723300141	17.009781485077	17.4891817856208	17.6636258827747	17.8011647972115	19.4968452562112	18.4960698436114	17.0200311382477	18.4597012391061	17.3623163590605	17.7077398051904	15.2212017989911	17.0566934819556	17.8014657613197	21.6835084159284	19.0419089402001	16.6123985665949	17.1657030951925	18.4429456388577	17.5829879632748	19.3048192724516	20.0736601098153	17.7669515644265	19.0464657023925
ENSRNOG00000046983	0.963616684072475	0.971987513432971	1.09736042576444	1.29246043044693	1.0207089906658	1.51431807815233	1.31837814398907	1.11312439933687	1.32667257365239	1.16265511332995	1.46952197553447	1.28736532628283	0.734868880174959	1.17630831021937	1.42249966558396	1.3302730796547	1.23054804196999	1.2524332730398	1.193593559091	1.50380818106956	1.4508841206853	0.92826173918221	1.36377453372997	1.14197224768092
ENSRNOG00000010753	17.0367429744014	18.0939214039061	18.6208347246904	19.0637913490922	16.5354856487859	18.171816937828	14.8123662059948	15.9069067389108	14.7071131022036	13.9518613599594	15.944313434549	17.7202050794225	16.1284380543662	14.8999052627786	14.8016857094547	20.6002288335099	14.4589394931474	16.9815217315102	20.1755814504414	15.6550287567754	12.8564454027392	26.4167819942271	20.3429701281387	13.3366044639879
ENSRNOG00000011015	160.808352238015	117.647873260522	48.3181512469407	160.48050344716	120.362004179311	116.261770450145	37.0696913427515	34.6863925728845	35.7822545579388	59.2566556093829	38.4647377096147	29.6094025045052	68.8069335700659	73.4800591117031	67.5879570836918	97.337981628448	54.451750857172	83.1394675662008	82.6274767035251	33.5079310089601	91.4460019398596	52.910919133386	30.6470443829874	56.6091957064684
ENSRNOG00000011411	13.8375355832807	11.5516977557995	12.3110122765449	15.5454268439867	10.0029481085248	13.1745672799253	10.3143701853263	10.8080788451741	10.9924298959769	8.56489266819727	10.6907723720133	9.99601312172553	10.7136147267613	13.1746530744569	12.3795916842712	10.4521456258583	10.1135667199409	18.1971187318136	9.47174243665759	10.218183794447	8.14107201051196	11.409883877448	9.69795223985756	7.30046544053159
ENSRNOG00000011540	40.6646240678584	41.5711582668255	41.3224785326924	41.7177505605369	39.930135714846	39.9779972632215	36.8370363761652	39.5338697958031	37.2226419236185	40.1503565803275	39.9709977345376	39.8325977426335	43.9761008820489	39.3279078383341	47.6345158286087	42.1126449216401	44.9534581582162	38.051869736768	46.8581729488304	40.5257025206181	41.3098951028454	48.1149001476112	43.5271372015482	44.2514245976356
ENSRNOG00000060990	3.7773774015641	1.60751781067761	2.98344865754708	2.90803596850559	1.95976126207833	2.38505097308992	1.82246390492607	2.11852708260889	1.70572188041022	2.63535159021454	2.27775906207843	1.55241112875283	2.12725202155909	2.11735495839486	3.07567495261396	2.81257736841279	1.7304581840203	2.21017636418788	2.42569013621719	2.23643267953934	1.73300047748522	2.97817307987626	1.25012665591914	1.87609726404722
ENSRNOG00000058425	0.269812671540293	0.149536540528149	0.102877539915417	0.107705035870577	0.530768675146215	0.378579519538082	0.775516555287688	0.825866489830583	0.530669029460956	0.930124090663957	0.991927333485767	0.567955291007132	0.348095785346033	0.392102770073122	0.42290530598442	0.456093627310182	0.730637899919681	0.405199000101112	0.192515090175967	0.501269393689852	0.644837386971244	0.348098152193329	0.719769892801928	0.407847231314614
ENSRNOG00000051831	0.423991340991889	0.411225486452411	6.58416255458667	0.394918464858784	0.571597034772847	0.795016991029973	0.310206622115075	0.179536193441431	0.227429584054696	0.271286193110321	0.183690246941809	1.66600218695425	0.348095785346033	0.235261662043873	0.499797179799769	0.532109231861879	0.192273131557811	0.515707818310506	0.11550905410558	0.231355104779932	3.66751263839895	0.812229021784434	0.454591511243323	0.530201400708998
ENSRNOG00000047746	182.894446636956	201.724793172473	847.265126230067	151.540985469902	184.911640749016	205.530821157225	117.684637264907	176.304541959485	145.06216969622	126.380610818965	204.814625340117	203.933813157628	235.776878607713	86.65471218616	172.545364841643	175.634054316696	147.973402046891	283.123592252468	133.643975600156	140.393989417289	200.302613327943	972.083428786103	209.756099812857	225.539518916982
ENSRNOG00000053888	0.462536008354788	0.672914432376672	5.07529196916056	0.753935251094041	0.571597034772847	0.64358518321474	0.193879138821922	0.143628954753145	0.15161972270313	0.0775103408886631	0.367380493883617	1.62813850088711	0.232063856897356	0.431313047080434	0.269121558353722	0.532109231861879	0.461455515738746	0.368362727364647	0.423533198387128	0.347032657169898	0	1.35371503630739	0.454591511243323	0.938048632023612
ENSRNOG00000059898	0.925072016709576	0.672914432376672	0.823020319323334	0.789836929717567	0.85739555215927	0.681443135168548	0.69796489975892	0.610423057700865	0.947623266894565	0.813858579330962	0.84497513593232	0.833001093477127	0.773546189657852	1.13709803321205	0.807364675061165	0.49410142958603	1.03827491041218	0.663052909256365	0.654551306598288	0.809742866729762	1.16876776388538	0.386775724659254	1.02283090029748	1.01961807828653
ENSRNOG00000055789	0.231268004177394	0.299073081056299	0.445802672966806	0.502623500729361	0.285798517386423	0.681443135168548	0.736740727523304	0.538608580324293	0.606478890812521	0.155020681777326	0.257166345718532	0.227182116402853	0.464127713794711	0.35289249306581	0.576689053615118	0.532109231861879	0.307637010492497	0.331526454628182	0.154012072140774	0.347032657169898	0.120907010057108	0.232065434795552	0.151530503747774	0.448631954446075
ENSRNOG00000062232	0.539625343080586	0.112152405396112	0.274340106441111	0.574426857976412	0.163313438506528	0.189289759769041	0.310206622115075	0.28725790950629	0.341144376082043	0.387551704443315	0.661284888990511	0.113591058201426	0.580159642243389	0.470523324087746	0.269121558353722	0.152031209103394	0.53836476836187	0.442035272837576	0.231018108211161	0.269914288909921	0.483628040228433	0.464130869591105	0.378826259369436	0.57098612384046
ENSRNOG00000055660	0	0	0.0685850266102778	0.0359016786235258	0	0.0757159039076165	0	0.0359072386882862	0.0758098613515652	0.116265511332995	0.0367380493883617	0.151454744268569	0.0386773094828926	0.196051385036561	0.076891873815349	0	0.0769092526231243	0.0736725454729294	0.11550905410558	0.154236736519955	0.0403023366857028	0.0386775724659254	0.0378826259369436	0.0815694462629228
ENSRNOG00000060284	0.154178669451596	0	0.102877539915417	0.0718033572470515	0.326626877013055	0.0378579519538082	0.193879138821922	0.107721716064859	0.0758098613515652	0.0775103408886631	0.22042829633017	0.151454744268569	0.309418475863141	0.235261662043873	0.384459369076745	0.0380078022758485	0.34609163680406	0.147345090945859	0.0770060360703869	0.231355104779932	0.241814020114217	0.116032717397776	0.0757652518738871	0.244708338788768
ENSRNOG00000056940	64.6394071675816	132.377222502544	114.331239359333	74.6395898583101	93.5377719046137	86.9975735898513	89.6109379634924	77.0210269863739	83.4287524173975	72.1621273673453	95.261762064022	87.351523756897	55.9273895122627	84.4197263967432	80.2751162632244	86.809820398038	111.364597798284	149.150068309946	71.654116563495	100.176760369711	71.7381593005509	66.8348452211191	71.2193367614539	69.1301057078271
ENSRNOG00000060021	0.154178669451596	0.224304810792224	0.137170053220556	0.287213428988206	0.0408283596266319	0.416437471491891	0.193879138821922	0.538608580324293	0.113714792027348	0.155020681777326	0.257166345718532	0.113591058201426	0.116031928448678	0.156841108029249	0.269121558353722	0.418085825034333	0.192273131557811	0.405199000101112	0.192515090175967	0.347032657169898	0.0806046733714056	0.232065434795552	0.0757652518738871	0
ENSRNOG00000060972	80.8667121273621	66.9549860214789	65.9445030857821	83.8304195859327	94.7626226934126	94.8720275962434	100.157963115405	96.3391214006719	93.9284182145892	89.4469333855172	105.327987596433	86.2156131748827	90.8916772847976	93.3596695544103	74.1622122949041	75.2934563084559	83.7541761065824	72.1254220179979	74.1953157538178	94.1229684613023	89.0681640754031	61.3813075034236	66.7113042749576	82.9969115725239
ENSRNOG00000051450	67.915703893428	66.095150913442	71.6713528077403	68.1054843488284	66.7543679895431	71.1350917212057	70.7658856700016	65.8538757543169	74.975952876698	80.4557338424323	65.3202518125072	73.8720515169943	89.8473899287595	80.4202781419973	73.1626179353046	66.8177164009416	74.5250657918075	63.6162430158745	89.4040078777192	73.1853314787185	81.5719294518624	79.9852198595337	71.5981630208233	83.6494671426273
ENSRNOG00000059224	29.4866705326177	32.7485023756647	31.2061871076764	31.8088872604438	28.5390233790157	30.3620774669542	30.86555890045	29.8389153499658	25.282588760747	31.9342604461292	28.1413458314851	25.1414875485824	34.1907415828771	32.152427145996	28.6806689331252	25.4652275248185	33.9169804067978	30.6109426440022	27.5681609131985	27.7240533894618	28.614659046849	22.5490247476345	26.2526597743019	29.1202923158634
ENSRNOG00000055142	0.925072016709576	0.598146162112597	0.548680212882222	0.897541965588144	1.42899258693212	1.55217603010614	1.35715397175345	1.25675335409002	1.97105639514069	1.82149301088358	1.2490936792043	1.21163795414855	1.0442873560381	1.33314941824861	0.884256548876514	0.608124836413576	1.19209341565843	0.957743091148082	0.885569414809449	1.23389389215964	1.491186457371	0.618841159454807	0.909183022486646	1.10118752454946
ENSRNOG00000052189	0.115634002088697	0.112152405396112	0	0.0359016786235258	0.163313438506528	0.0757159039076165	0.155103311057538	0.179536193441431	0.15161972270313	0.116265511332995	0.0367380493883617	0.0378636860671422	0.193386547414463	0.0392102770073122	0.115337810723024	0	0.192273131557811	0.110508818209394	0.11550905410558	0.0385591841299887	0.201511683428514	0.116032717397776	0	0
ENSRNOG00000053347	4.58681541618498	4.7104010266367	2.91486363093681	5.42115347215239	4.69526135706267	4.46723833054937	12.6409198511893	10.9517077999273	11.0682397573285	7.36348238442299	12.2705084957128	8.93582991184555	6.03366027933125	6.4304854291992	5.07486367181303	6.23327957323915	6.3065587150962	5.12024191036859	5.8909617593846	9.21564500706729	6.73049022651236	6.45915460180954	7.53864256145177	4.89416677577537
ENSRNOG00000060603	85.0295362025552	73.7588986155097	51.4387699577083	74.5318848224395	101.82592890882	75.4508982439398	96.7456902721391	81.042637719462	86.4990518021359	88.9043609992965	88.3917468283983	90.9864376193426	80.6035129623482	74.1858440978347	77.7376844273178	84.1872820410044	82.3698095593662	60.3378147423292	69.8829777338761	84.2903765081552	95.2747239250014	83.8529771061263	82.7356550462848	95.2731132350938
ENSRNOG00000053735	5.28061942871716	5.49546786440949	5.86401977517875	5.16984172178771	4.24614940116972	4.01294290710367	3.37349701550144	3.9138890170232	3.52515855284778	2.9453929537692	4.26161372904996	4.12714178131849	4.67995444743	4.66602296387015	4.95952586109001	6.53734199144594	5.11446529943777	6.37267518340839	4.27383500190647	3.12329391452908	3.38539628159903	6.8459303264688	5.87180702022625	3.75219452809445
ENSRNOG00000011460	11.9103022151358	11.7760025665918	7.40718287391	9.22673140624612	16.8212841661723	12.1145446252186	21.8307910313484	16.2659791257936	21.264666109114	21.3153437443823	17.1934071137533	22.8696663845539	16.6699203871267	16.2330546810273	14.0327669713012	12.9986683783402	13.4591192090468	11.5297533665135	17.6728852781538	18.8168818554345	30.10584550422	16.4379682980183	28.866560963951	31.200313195568
ENSRNOG00000011994	150.594015386846	125.498541638249	137.204345733861	136.498182126645	133.876191215726	103.844362209296	111.79071144472	103.628290854394	112.198594800316	104.522694688362	105.732106139705	112.341556561211	104.467412913293	95.947547836893	123.219227789097	148.420467887188	95.7520195157898	90.8014122953855	105.536772434465	106.307670646379	103.375493598828	151.461373776564	135.998627113627	115.54312063143
ENSRNOG00000049517	78.4383980834995	57.7211046438657	124.207483191213	87.06157066205	53.1176958742481	54.9318882849757	8.64700959145772	8.36638661437068	9.66575732232456	7.59601340708898	10.6172962732365	7.79991932983128	38.2131817690979	27.9961377832209	20.3379006241598	34.8531546869531	25.7645996287467	46.1190134660538	15.2471951419366	12.9558858676762	20.0302613327943	12.6862437688235	8.29629508019064	17.2519378846082
ENSRNOG00000053291	0.539625343080586	0.112152405396112	0.171462566525694	1.43606714494103	0.204141798133159	0.832874942983781	0.659189071994535	0.394979625571148	0.454859168109391	0.620082727109305	0.587808790213788	0.189318430335711	0.348095785346033	0.313682216058498	0.653580927430467	0.380078022758485	0.499910142050308	0.294690181891718	0.269521126246354	0.424151025429875	0.483628040228433	0.116032717397776	0.719769892801928	0.693340293234844
ENSRNOG00000012074	159.189476208773	135.741794664428	140.050624338187	177.1747840071	147.063751375128	163.167772920913	121.019358452644	122.695034597874	126.754088179817	121.729990365645	138.465708144735	117.831791040946	148.482191104825	129.158652462086	141.481047820242	140.552852816088	136.167831769242	126.38525175881	108.000965588718	116.525854440826	120.42338201688	137.614802833763	108.533723309343	116.521953986585
ENSRNOG00000012259	0.886527349346677	1.27106059448927	4.21797913653208	3.66197121959963	2.61301501610444	7.64730629466926	3.29594535997268	1.90308365047917	4.39697195839078	2.48033090843722	5.21680301314737	3.55918649031136	2.74608897328537	0.627364432116995	4.38283680747489	4.10484264579164	1.7304581840203	1.28926954577626	1.23209657712619	3.93303678125884	2.09572150765654	6.11105644961621	0.681887266864984	2.77336117293938
ENSRNOG00000012286	39.2770160427941	38.057049564414	27.8798133170779	35.8298752662787	45.2786508259348	37.2522247225473	27.9185959903568	25.7454901395012	24.2591556325009	26.4310262430341	39.2362367467703	22.5288932099496	32.9917449889074	28.9371844313964	42.4827602829803	37.5897164508142	27.3412393075207	31.9370484625149	27.8376820394449	38.1350331045588	38.3678245247891	36.5889835527654	34.7004853582403	36.2576188638692
ENSRNOG00000012311	2.38976937649974	2.09351156739409	2.88057111763167	4.95443165004656	2.98047025274413	3.48293157975036	1.27960231622469	1.97489812785574	1.17505285094926	1.31767579510727	1.91037856819481	1.4388200705514	1.97254278362752	1.05867747919743	1.42249966558396	1.59632769558564	1.38436654721624	2.83639300070778	1.61712675747812	1.77372246997948	1.491186457371	1.81784590589849	1.70471816716246	2.03923615657307
ENSRNOG00000012322	8.40273748511198	9.3086496478773	12.2081347366294	8.25738608341093	9.71714959113839	8.78304485328351	12.2919374013099	11.5621308576282	11.0303348266527	9.18497539530657	9.58863089036241	11.1697873898069	8.74107194313373	9.92020008284999	10.8417542079642	10.034059800824	9.34447419370961	9.72477600242668	9.85677261700952	11.3364001342167	11.0025379151969	9.94013612374283	9.92524799547922	10.2777502291283
ENSRNOG00000031700	21.353745719046	17.2714704310013	16.0831887401101	21.0742853520096	18.2094483934778	18.550396457366	19.5817930210141	19.820795755934	19.5589442287038	20.695261017273	19.4711661758317	21.8094831746739	18.371722004374	18.9777740715391	20.3763465610675	17.0274954195801	16.5354893139717	15.5449070947881	19.713545234019	20.2050124841141	22.9320295741649	15.4710289863702	21.7446272878056	20.0252990575475
ENSRNOG00000012701	126.542142952397	136.825934583257	121.532667153412	110.541268481836	165.885625163005	127.732729892149	201.130218613862	162.228904393677	186.22692441012	203.309624150963	193.462568079113	195.717393281058	182.24748228339	168.486560300421	191.499211737127	153.741560205807	162.393886913727	101.925966661798	166.564056020247	191.870500230824	206.871894207712	194.586867076071	209.415156179424	206.737761553378
ENSRNOG00000058050	235.893364260942	231.93117435916	208.327018328719	234.330256375753	239.621642648703	257.812652805434	219.122202696536	194.22225406494	224.662524115363	230.321977950662	218.517917761976	236.572310547504	206.884928423993	253.1023380822	234.520215136814	270.311489785834	206.155251656285	218.475933599972	255.660039753684	202.127243209401	219.446223253652	246.492169325343	252.22252348817	243.933429049271
ENSRNOG00000013436	8.86527349346677	5.79454094546579	4.80095186271945	11.5603405167753	14.2899258693212	11.2059537783272	21.8695668591128	18.2767844923377	11.674718648141	19.6101162448318	17.671001755802	8.82223885364412	11.7579020827994	12.1159755952595	9.68837610073398	4.59894407537767	11.6132971460918	8.17765254749516	7.6235975709683	18.0456981728347	20.4332846996513	4.98940684810438	4.697445616181	13.703666972171
ENSRNOG00000013969	73.8130379999516	131.143546043187	35.1841186510725	35.9734819807728	153.677945634642	102.897913410451	321.374060511218	246.359564640332	207.605305311261	280.548678846516	179.244942965817	224.720976808489	158.84771004624	208.637883955908	115.56848634447	84.035250831901	131.322548853985	48.513371193924	241.336917044592	203.63105139047	241.451299084045	76.736303772396	166.153197359435	311.269006939313
ENSRNOG00000055858	13.0280975686599	18.991140647075	19.512440070624	11.9552589816341	10.0029481085248	13.5531467994633	15.2389003114031	13.2138638372893	18.3838913777546	13.0992476101841	12.086818248771	19.3483435803096	10.790969345727	17.6054143762832	28.7191148700329	20.7522600426133	20.9193167134898	22.5806351874529	21.5616900997083	14.8452858900456	13.6624921364532	24.908356668056	24.0175848440222	15.1311322817722
ENSRNOG00000014531	64.8321305043961	66.7680653458187	60.6291635234856	62.756134233923	56.5064497232585	59.1719789038023	53.5881939703793	48.0438853649269	53.7870966289355	53.0170731678455	53.6375521070081	54.8266174252218	54.728392918293	60.1093546522096	61.3212693677408	66.9317398077692	57.7973033462779	61.5534117426325	61.5663258382743	50.1269393689853	51.0630605807854	64.1274151485043	57.1648825388479	52.4083692239279
ENSRNOG00000014907	3.46902006266091	3.7010293780717	2.33189090474945	1.2565587518234	2.16390306021149	2.72577254067419	2.59798046021376	3.23165148194576	2.76705993933213	3.75925153310016	2.24102101269007	3.48345911817708	2.6300570448367	4.43076130182628	2.22986434064512	2.92660077524033	5.03755604681464	3.38893709175475	4.54335612815283	4.31862862255873	3.22418693485622	2.70743007261478	4.81109349399183	1.95766671031015
ENSRNOG00000014979	0.578170010443485	0.261688945924261	0.6172652394925	0.789836929717567	0.163313438506528	0.681443135168548	0.426534105408229	0.538608580324293	0.530669029460956	0.426306874887647	0.587808790213788	0.416500546738564	0.657514261209174	0.588154155109683	0.42290530598442	0.418085825034333	0.269182384180935	0.736725454729294	0.269521126246354	0.424151025429875	0.523930376914136	0.734873876852583	0.113647877810831	0.489416677577537
ENSRNOG00000047605	148.050067340895	153.237569906221	125.784938803249	137.180314020492	173.724670211319	149.084614794097	207.915988472629	181.008390227651	173.490867703057	180.754114952362	183.322866447925	152.89356433912	142.487208134976	146.528805176326	182.118403131654	136.41000236802	151.665046172801	127.01146839533	126.559420281681	188.785765500424	178.94237488452	102.070113737577	139.749007081385	176.557066436096
ENSRNOG00000046617	6.47550411696703	11.1778564044792	3.49783635712417	4.7390215783054	12.2076795283629	9.6537777482211	29.1981983065815	24.1655716372166	22.9324830588485	23.7569194823752	17.5240495582485	22.8318026984867	15.470923793157	18.8209329635099	10.7264163972412	7.94363067565233	11.767115651338	4.49402527384869	26.5670824442835	18.4312900141346	21.561750126851	6.42047702934362	16.782003290066	27.1218408824218
ENSRNOG00000011134	39.8551860532376	43.6646698342196	56.8226945466152	40.7484052377018	36.5005535062089	44.8995310172166	31.4471963169158	47.3975550685378	41.9607582580913	34.9959189112314	36.5910971908083	31.7676326103323	43.8987462630831	43.209725262058	36.2160725670294	41.2764732715715	35.3398015803256	52.0864896493611	31.8804989331402	28.8037105451015	31.9597529917623	41.1916146762106	37.9583911888175	26.0206533578724
ENSRNOG00000011245	92.1988443320544	83.104932398519	73.5574410395229	99.4835514657899	110.032429193773	105.245106431587	130.480660427154	116.339453350047	131.49220451429	97.7405398606041	131.926335353607	128.282168395478	91.2010957606607	96.9278047620758	90.2326139223121	106.991963406514	90.291462579548	72.9726562909366	91.0596376532325	127.630899470262	96.685305709001	92.1299776138343	114.216117199885	70.7614946330855
ENSRNOG00000051380	0.423991340991889	0.448609621584448	0.102877539915417	0.107705035870577	0.244970157759791	0.113573855861425	0.853068210816457	0.825866489830583	0.416954237433608	0.581327556664973	0.587808790213788	0.567955291007132	0.464127713794711	0.431313047080434	0.115337810723024	0.418085825034333	0.499910142050308	0.257853909155253	0.500539234457515	0.192795920649943	0.241814020114217	0.425453297125179	0.113647877810831	0.28549306192023
ENSRNOG00000011720	20.5828523717881	19.065908917339	20.0954127968114	23.1206810335506	18.5769036301175	23.0176347879154	25.5920463244937	22.4420241801789	24.2212507018251	26.8573331179218	24.3573267444838	21.317255255801	18.9518816466174	22.3890681711753	20.8761437408673	17.1795266286835	21.957591623902	21.8439097327236	19.5210301438431	22.4800043477834	20.473587036337	18.8359777909057	17.8805994422374	21.9013963215948
ENSRNOG00000039955	0	0.112152405396112	0.0342925133051389	0.0718033572470515	0.0408283596266319	0.0378579519538082	0.0775516555287688	0.0359072386882862	0.0379049306757826	0	0.0734760987767235	0	0.0773546189657852	0.235261662043873	0.076891873815349	0.114023406827545	0	0.0736725454729294	0	0.154236736519955	0.0403023366857028	0.0386775724659254	0	0.122354169394384
ENSRNOG00000047783	6.39841478224123	6.5048395129745	5.5553871554325	9.69345322835196	6.00176886511489	8.40446533374543	4.57554767619736	4.81156998423035	4.24535223568765	4.96066181687444	3.78401908700126	3.97568703704993	5.49217794657075	5.95996210511145	5.45932304088978	5.0930455049637	4.69146441001058	7.47776336550233	6.81503419222924	3.85591841299887	5.8035364827412	3.48098152193329	3.29578845651409	5.1796598376956
ENSRNOG00000026462	0.501080675717687	0.672914432376672	1.74891817856208	0.718033572470515	0.694082113652742	0.795016991029973	0.69796489975892	0.610423057700865	1.09924298959769	0.775103408886631	0.624546839602149	1.06018320987998	0.657514261209174	0.70578498613162	0.76891873815349	2.05242132289582	0.53836476836187	1.03141563662101	1.03958148695022	0.616946946079818	2.13602384434225	2.20462163055775	1.21224402998219	1.22354169394384
ENSRNOG00000047821	38.8915693691651	47.2535468068952	36.5901116965832	22.5821558541977	42.5023223713238	30.2485036110928	34.4329350547734	29.0489560988235	35.5169200432083	34.6083672067881	29.4639156094661	37.2578670900679	35.6218020337441	34.661884874464	46.5964755321015	37.133622823504	40.9926316481253	31.6791945533596	41.0827202435514	45.2299229844767	43.7280353039875	42.7387175748476	41.5193580268902	49.9612858360402
ENSRNOG00000012346	79.1707467633945	69.048497588873	80.4159437005507	91.2620670610025	69.7348382422873	76.5109208986464	55.5269853585985	62.9453894205657	62.0503715162561	61.7369865178201	59.6625922066994	59.3323960672118	80.9516087476942	79.4008109398072	71.3556589006439	68.3380284919756	74.7557935496769	87.0441124762661	60.7192594415	54.1370945185041	58.8011092244404	65.9065834819369	56.4829952719829	55.6303623513134
ENSRNOG00000013202	4.0086454057415	4.89732170229689	5.45250961551708	4.7390215783054	5.71597034772847	4.54295423445699	6.4755632366522	6.71465363470952	6.06478890812521	6.3946031233147	6.28220644540986	6.20964451501131	6.65249723105753	6.03838265912608	5.5746608516128	6.23327957323915	7.57556138337775	4.30984391016637	6.50701004794769	7.21056743230788	5.96474582948401	6.03370130468436	5.49298076085682	6.03613902345629
ENSRNOG00000013304	4.81808342036237	3.17765148622317	4.56090426958347	3.94918464858783	2.28638813909139	2.72577254067419	2.01634304374799	2.26215603736203	1.78153174176178	2.44157573799289	2.53492540779696	1.55241112875283	2.82344359225116	3.09761188357766	2.46053996209117	2.88859297296449	2.92255159967872	5.04656936489566	1.80964184765409	2.3906694160593	1.77330281417092	3.44230394946736	1.62895291528857	2.77336117293938
ENSRNOG00000013422	82.3699541545151	71.0298567508709	58.4687351852618	63.8690862712523	66.2644276740236	58.4148198647261	71.1924197754098	70.1986516355995	70.6547907796587	73.8673548668959	75.7905958881902	72.3196403882415	60.8394078165901	63.2853870898019	67.0112680300767	71.1125980581125	65.9496841243291	74.0777444730305	65.68614876804	75.2675274217379	68.1512513355234	75.2278784462249	72.2800502876883	65.8673278573102
ENSRNOG00000013791	249.191274501142	285.502640003369	239.979008109362	195.91546024858	476.793583719807	217.191070358998	695.677125920821	506.507508936965	707.722960647537	657.675242440306	487.403701235395	678.47939063712	498.705228472417	389.514891790639	548.123722492715	275.822621115832	375.163334295601	202.378482414137	705.259781350638	810.282695307582	905.633807664427	748.140284208395	858.458186357078	1012.15447395348
ENSRNOG00000013994	76.31844137854	66.3194557242342	55.3824089877993	84.6202565156502	81.0442938588643	85.3696816558376	88.2925598195033	89.0858591856381	89.9863054243079	80.8820407173199	89.1265078161655	89.5476175487912	92.3614150451475	81.5181658982021	82.3127509193311	77.2318542245241	82.4467188119893	63.8004243795569	78.4691507557242	90.1899316800435	76.2923233460354	68.7300462719494	81.258232634744	75.9819391939126
ENSRNOG00000015036	44.3649121346967	102.881139883367	203.491773952694	43.5487361703368	29.8863592466945	29.5292025239704	6.82454568653166	10.7362643677976	11.4851939947621	9.99883397463754	8.59670355687664	13.7823817284397	34.0747096544284	62.1482890565898	30.2569523463398	62.0667411164606	117.555792634446	156.038451311664	22.9477987489753	11.8376695279065	20.473587036337	23.6319967766804	28.7907957120771	27.3665492212106
ENSRNOG00000015321	13.6833569138291	8.59835108036859	11.7966245769678	14.7555899142691	11.4727690550836	11.9252548654496	7.79394138064127	9.69495444583727	8.45279954069952	7.32472721397866	8.08237086543958	7.19410035275701	9.35990889486001	9.09678426569643	10.1497273436261	10.4141378235825	6.99874198870431	9.87212109337254	7.23856739061637	7.4804817212178	7.13351359336939	6.6912200366051	6.5158116611543	7.09654182487428
ENSRNOG00000015670	115.287100082431	149.274851582225	112.925246313822	122.173412355858	191.729976806663	141.778030067012	226.101851694126	212.642667512031	221.705939522652	214.006051193599	223.367340281239	208.40172811355	189.634848394622	166.094733402974	176.313066658595	151.689138882911	185.312844195418	107.00937229943	217.080015682421	228.193251681273	198.327798830343	151.770794356291	173.350896287454	188.710913929272
ENSRNOG00000052726	0.038544667362899	0.0373841351320373	0.102877539915417	0.0718033572470515	0.0816567192532638	0	0.0387758277643844	0.0359072386882862	0.0379049306757826	0	0	0.151454744268569	0	0.0392102770073122	0.076891873815349	0.114023406827545	0	0.110508818209394	0	0.115677552389966	0.0806046733714056	0.0386775724659254	0	0.0815694462629228
ENSRNOG00000016073	1.34906335770146	0.411225486452411	0.342925133051389	0.430820143482309	0.163313438506528	0.113573855861425	0.0775516555287688	0.107721716064859	0.265334514730478	0.116265511332995	0.110214148165085	0.0757273721342843	0.0773546189657852	0.156841108029249	0.461351242892094	0.304062418206788	0.230727757869373	0.405199000101112	0.346527162316741	0.115677552389966	0	0.309420579727403	0.454591511243323	0.367062508183153
ENSRNOG00000016219	41.0500707414874	44.9731145638409	33.812418118867	34.2142997282201	48.2591210786789	38.2365314733463	62.7780651505384	54.9380751930779	68.4183998697876	56.3112626556137	52.3884584278038	70.8050929455558	42.11959002687	41.1315805806705	48.7494479989313	51.7286188974298	44.1459110056734	29.1006554618071	67.6883057058701	43.8803515399271	37.6020801277607	68.3045929748243	74.2499468364094	54.2028970417122
ENSRNOG00000039865	0.269812671540293	0.0747682702640747	0.274340106441111	0.25131175036468	0.244970157759791	0.151431807815233	0.426534105408229	0.107721716064859	0.189524653378913	0.193775852221658	0.146952197553447	0.227182116402853	0.0773546189657852	0.196051385036561	0.230675621446047	0.228046813655091	0.153818505246249	0.368362727364647	0.423533198387128	0.269914288909921	0.161209346742811	0.232065434795552	0.113647877810831	0.0815694462629228
ENSRNOG00000016371	63.714335150872	64.9362427243489	55.2452389345788	50.8367769309125	56.7514198810183	44.8995310172166	60.0637572070315	56.338457501921	69.1006886219516	59.7992279956036	60.5810434414085	67.7759980601844	60.7233758881414	59.5212004970999	64.3584983834471	70.8085356399057	58.758669004067	50.7603838308484	67.3802815615885	64.9336660749009	57.1487134203265	78.2060515261012	72.0906371580036	60.8508069121404
ENSRNOG00000060376	0.963616684072475	1.53274954041353	2.16042833822375	1.61557553805866	1.0207089906658	1.06002265470663	1.47348145504661	1.86717641179088	1.47829229635552	1.43394130644027	1.68995027186464	1.85532061728997	1.00561004655521	1.09788775620474	2.07608059301442	1.67234330013733	1.23054804196999	1.32610581851273	1.92515090175967	1.77372246997948	1.57179113074241	2.39800949288738	2.50025331183828	1.46825003273261
ENSRNOG00000016411	501.735935062856	521.284380281129	536.883588305255	535.617143384381	410.365842607277	404.852938194025	367.400968067542	406.900828815659	394.249183958815	348.253961612763	429.21063100423	363.794295733102	391.10495349101	349.049885919093	431.3249661672	433.288945944673	424.154528216531	578.587335871651	351.224530517035	383.548204540997	351.637887582757	461.926247960547	387.918089594302	388.352133657775
ENSRNOG00000054517	0.346902006266091	0.186920675660187	0.240047593135972	0.323115107611732	0.285798517386423	0.265005663676658	0.0387758277643844	0.179536193441431	0.15161972270313	0.116265511332995	0.0734760987767235	0.0378636860671422	0.15470923793157	0.274471939051185	0.076891873815349	0.190039011379242	0.192273131557811	0.221017636418788	0.11550905410558	0.231355104779932	0.241814020114217	0.232065434795552	0	0.163138892525846
ENSRNOG00000016627	0.423991340991889	0.299073081056299	0.377217646356528	0.430820143482309	0.163313438506528	0.567869279307123	0.0775516555287688	0.251350670818003	0.0379049306757826	0.232531022665989	0.514332691437064	0.113591058201426	0.270741166380248	0.274471939051185	0.115337810723024	0.190039011379242	0.115363878934687	0.478871545574041	0.192515090175967	0.192795920649943	0.282116356799919	0.232065434795552	0.303061007495549	0.0815694462629228
ENSRNOG00000048248	5.58897676762035	5.68238854006968	2.40047593135972	2.90803596850559	2.44970157759791	3.89936905124225	9.18987118015911	5.96060162225551	4.43487688906656	8.40987198641994	2.57166345718532	2.65045802469995	6.11101489829703	2.50945772846798	4.03682337530582	1.21624967282715	7.84474376755868	3.02057436439011	3.65778671334338	5.93811435601825	7.01260658331228	3.32627123206959	3.93979309744213	4.44553482132929
ENSRNOG00000016700	46.3306901702046	30.6549908082706	60.0804833106033	57.0118656541589	26.620090476564	33.4285715752127	71.6965055363468	89.9476329141569	70.1999316115493	62.9383968015944	75.864071986967	71.1837298062272	41.8875261699727	45.9936549295772	53.4398523016676	29.1899921478516	46.0686423212515	43.0247665561908	60.8732715136408	57.838776194983	50.579432540557	50.280844205703	51.4067233964324	49.3902997121998
ENSRNOG00000011114	34.7672899613349	43.029139536975	28.5313710698756	39.5277481645019	27.3550009498434	31.0056626501689	23.808358247332	22.1188590319843	25.0930641073681	24.5707780617062	23.6225657567166	25.6337154674552	21.8140025483514	31.2898010518351	31.3718845166624	34.1690142459878	31.9173398385966	48.4396986484511	25.6430100114388	23.1740696621232	23.455959951079	23.2838986244871	18.9791955944087	21.3304101977543
ENSRNOG00000011161	1.34906335770146	0.971987513432971	1.06306791245931	1.75918225255276	1.59230602543864	2.68791458872038	2.9857387378576	2.65713566293318	3.14610924608995	1.27892062466294	2.4981873584086	1.89318430335711	1.08296466552099	1.56841108029249	1.88385090847605	1.63433549786149	1.84582206295498	2.24701263692435	0.847066396774256	1.85084083823946	0.926953743771164	1.54710289863702	1.32589190779303	0.856479185760689
ENSRNOG00000011815	285.693074493807	287.633535705895	324.955856079496	284.987524913548	488.797121450037	432.905680591797	1134.11541045272	919.225310420127	1049.70124520445	1023.36903075302	1070.65697332503	735.994329773109	615.046575396958	411.315805806705	587.338578138543	414.3610604113	370.279596754032	279.218947342402	641.922316682745	1088.60288635784	1260.77799853884	918.514990920797	965.89331351425	1028.14208542101
ENSRNOG00000059251	0	0	0	0	0	0	0	0.0718144773765724	0.15161972270313	0.116265511332995	0.0734760987767235	0.0378636860671422	0	0	0.076891873815349	0	0.0384546263115622	0	0.0770060360703869	0	0.0806046733714056	0	0.0378826259369436	0.0407847231314614
ENSRNOG00000061761	0	0.112152405396112	0	0	0.163313438506528	0.0757159039076165	0.232654966586306	0.215443432129717	0.227429584054696	0.116265511332995	0.22042829633017	0.265045802469995	0.0773546189657852	0.0392102770073122	0.076891873815349	0.0380078022758485	0.0384546263115622	0	0.0770060360703869	0.0385591841299887	0.282116356799919	0.0773551449318508	0.113647877810831	0.0407847231314614
ENSRNOG00000058047	0.192723336814495	0.0747682702640747	0	0	0.0408283596266319	0.113573855861425	0.155103311057538	0	0.15161972270313	0.116265511332995	0	0.151454744268569	0.116031928448678	0.0392102770073122	0.192229684538373	0.114023406827545	0.0384546263115622	0.110508818209394	0.0385030180351934	0.154236736519955	0.0403023366857028	0.0773551449318508	0.0378826259369436	0
ENSRNOG00000052999	0.269812671540293	0.0747682702640747	0.102877539915417	0.107705035870577	0	0.113573855861425	0.193879138821922	0	0	0.0387551704443315	0.183690246941809	0.113591058201426	0.15470923793157	0	0.076891873815349	0.114023406827545	0.0384546263115622	0.0736725454729294	0.11550905410558	0	0.0403023366857028	0.232065434795552	0.0757652518738871	0
ENSRNOG00000054246	0.269812671540293	0.299073081056299	0.171462566525694	0.25131175036468	0.0816567192532638	0.113573855861425	0.542861588701382	0.610423057700865	0.871813405542999	0.387551704443315	0.587808790213788	0.454364232805706	0.193386547414463	0.196051385036561	0.461351242892094	0.0380078022758485	0.34609163680406	0.221017636418788	0.0385030180351934	0.231355104779932	0.0806046733714056	0.348098152193329	0.151530503747774	0.244708338788768
ENSRNOG00000012122	0.462536008354788	0.598146162112597	0.823020319323334	0.93344364421167	0.612425394399478	0.454295423445699	0.34898244987946	0.28725790950629	0.341144376082043	0.465062045331978	0.514332691437064	0.302909488537137	0.502805023277604	0.509733601095059	0.499797179799769	0.608124836413576	0.34609163680406	0.884070545675153	0.385030180351934	0.424151025429875	0.765744397028353	0.309420579727403	0.454591511243323	0.57098612384046
ENSRNOG00000012609	0.115634002088697	0.0373841351320373	0.240047593135972	0.143606714494103	0.163313438506528	0.0757159039076165	0.310206622115075	0.323165148194576	0.15161972270313	0.271286193110321	0.183690246941809	0.416500546738564	0.0386773094828926	0.196051385036561	0	0.076015604551697	0.192273131557811	0.184181363682323	0.0385030180351934	0.0771183682599773	0.0806046733714056	0.154710289863702	0.113647877810831	0
ENSRNOG00000029608	0.38544667362899	0.112152405396112	0.102877539915417	0.143606714494103	0.0408283596266319	0.227147711722849	0.0387758277643844	0.0359072386882862	0.0758098613515652	0.0387551704443315	0.183690246941809	0.151454744268569	0.0773546189657852	0.0392102770073122	0.115337810723024	0.114023406827545	0.0769092526231243	0.147345090945859	0.0770060360703869	0	0.120907010057108	0.154710289863702	0	0.0407847231314614
ENSRNOG00000013323	18.2316276626512	21.5706459711855	15.4659235006176	18.776577920104	25.5177247666449	20.2540042952874	30.1675940006911	23.9501282050869	23.9938211177704	27.1286193110321	22.8143286701726	23.8162585362324	27.6542762802682	21.8793345700802	22.4139812171742	19.0419089402001	27.1874208022745	17.1288668224561	22.5242655505882	23.4439839510331	26.9219609060495	16.4379682980183	21.9719230434273	23.777493585642
ENSRNOG00000021478	2.35122470913684	1.30844472962131	2.09184331161347	2.47721582502328	1.30650750805222	2.04432940550564	1.27960231622469	1.75945469572602	1.21295778162504	1.12389994288561	0.955189284097405	1.17377426808141	1.5470923793157	1.6076213572998	1.07648623341489	1.40628868420639	1.34591192090468	2.06283127324202	1.46311468533735	1.07965715563968	1.57179113074241	1.19900474644369	1.81836604497329	1.59060420212699
ENSRNOG00000021442	8.40273748511198	11.7386184314597	9.97912137179542	8.29328776203445	8.98223911785902	9.54020389235968	9.15109535239472	9.6231399684607	8.07375023394169	9.61128227019422	10.2499157793529	9.31446677251697	9.63065006124026	9.13599454270374	10.3419570281644	10.3381222190308	10.1520213462524	8.32499763844102	11.2428812662765	9.75547358488713	9.67256080456867	9.82410340634505	11.1374920254614	10.3185349522597
ENSRNOG00000013364	2.38976937649974	2.54212118897854	3.80646897687042	3.12344604024674	2.00058962170496	3.36935772388893	1.31837814398907	1.40038230884316	1.09924298959769	0.930124090663957	1.65321222247628	1.13591058201426	1.81783354569595	2.43103717445336	2.15297246682977	1.67234330013733	2.46109608393998	3.35210081901829	1.193593559091	1.96651839062942	0.886651407085461	1.04429445657999	1.32589190779303	1.2643264170753
ENSRNOG00000014004	108.156336620295	92.6378868571885	79.3528757880914	100.452896788625	119.177981750138	89.1176188992646	89.9599204133718	69.9473009647815	85.4377137432139	97.1592123039392	88.9428175692237	71.5623666668987	91.2784503796265	91.0070529339716	80.0059947048706	83.1230635772806	83.7157214802708	59.9326157422281	105.536772434465	103.839882862059	102.609749201799	53.3750500029771	66.484008519336	96.3743007596433
ENSRNOG00000014190	15.649134949337	14.019050674514	15.3287534473971	13.9657529845515	18.413590191611	18.7396862171351	21.2491536148827	21.2570853034654	20.8856168023562	21.4703644261597	21.4550208428032	22.907530070621	19.8801370742068	19.7619796116853	18.4924956525914	14.1769102488915	18.7658576400423	14.2188012762754	18.8664788372448	25.3333839734025	21.6826571369081	23.0905107621575	21.4036836543731	21.656687982806
ENSRNOG00000014240	13.0666422360228	13.8695141339859	15.9460186868896	11.6680455526459	11.5952541339635	10.9030901626968	10.5858009796769	9.40769653633098	9.77947211435191	11.3165097697448	8.00889476666286	12.4192890300226	8.93445849054819	11.5278214401498	13.9174291605782	15.6212067353737	13.2283914511774	11.7876072756687	15.0161770337254	9.02284908641735	11.929491658968	16.2832580081546	13.7892758410475	13.785236418434
ENSRNOG00000042944	7.40057613367661	10.3927895667064	11.4194069306113	6.46230215223464	6.85916441727416	7.68516424662307	6.63066654770974	9.94630511665528	9.93109183705504	6.3946031233147	5.65765960580771	12.0406521693512	6.2657241362286	9.76335897482074	7.61229550771955	12.8086293669609	8.80610942534774	8.43550645665042	10.549826941643	6.32370619731814	5.60202479931269	13.8078933703354	11.5542009107678	4.85338205264391
ENSRNOG00000011568	7.05367412741052	9.3086496478773	9.39614864560806	9.69345322835196	6.94082113652742	5.527260985256	3.99391025973159	6.10423057700865	5.8752642547463	3.99178255576615	3.63706688944781	4.8465518165942	4.06111749570372	4.94049490292134	3.34479651096768	6.42331858461839	4.53764590476434	8.06714372928577	5.19790743475111	3.00761636213912	4.79597806559863	3.82907967412662	3.37155370838798	2.77336117293938
ENSRNOG00000011588	40.9344367393987	43.1786760775031	29.0800512827578	43.4769328130897	36.6638669447154	43.5745026988333	34.6655900213597	37.6307861453239	35.5927299045598	35.0346740816757	35.746122054876	34.2666358907637	31.9861349423522	36.9752912178954	41.3293821757501	34.1310064437119	34.1861627909788	43.4668018290283	36.8473882596801	34.3176738756899	34.0151721627331	34.3843619222077	29.1696219714466	36.0944799713433
ENSRNOG00000011622	22.7028090767475	26.05674218703	21.0213106560501	19.0996930277157	19.5976126207833	16.1653454842761	13.9980738229428	18.3845062084025	18.1564617936999	16.0058853935089	12.6011509402081	20.0677536155853	12.6861575103888	23.4477456503727	19.9149953181754	22.6146423541299	23.1496850395604	24.6066301879584	19.8675573061598	12.9173266835462	13.8640038198818	18.8746553633716	17.1229469234985	19.2096045949183
ENSRNOG00000054753	0	0.112152405396112	0.0342925133051389	0.0359016786235258	0.122485078879896	0	0.0387758277643844	0.0718144773765724	0	0	0	0	0	0	0.076891873815349	0	0	0.442035272837576	0	0.115677552389966	0.0403023366857028	0	0.0378826259369436	0
ENSRNOG00000042309	8.21001414829749	4.93470583742893	8.60742083958986	10.5909951939401	6.69585097876763	10.0323572677592	10.1204910465043	12.7111624956533	10.3480460744886	6.04580658931572	11.2051050634503	9.20087571431554	8.08355768192455	10.9004570080328	6.38202552667397	5.85320155048067	9.45983807264429	10.2036475480007	5.8909617593846	8.59869806098747	5.15869909576996	4.64130869591105	7.99323407269509	5.42436817648437
ENSRNOG00000012324	2.31268004177394	2.2056639727902	3.01774117085222	2.97983932575264	1.87810454282507	3.25578386802751	1.66736059386853	2.0826198439206	1.09924298959769	1.31767579510727	1.43278392614611	1.40095638448426	1.5470923793157	1.96051385036561	1.61472935012233	1.86238231151658	1.65354893139717	3.38893709175475	1.03958148695022	1.65804491758951	1.77330281417092	0.966939311648135	1.59107028935163	1.34589586333823
ENSRNOG00000023407	17.537823650119	17.7574641877177	20.9184331161347	15.8685419515984	17.4337095605718	14.007442222909	20.8613953372388	22.5497458962437	22.136479514657	23.3693677779319	20.8304740032011	22.112392663211	18.4490766233398	19.095404902561	21.5297246682977	20.9422990539925	22.6113202711986	18.5654814591782	21.9852232980955	22.7113594525633	23.5365646244504	26.7262025739545	22.3886319287337	20.8817782433082
ENSRNOG00000023387	21.9704603968524	24.7856815925408	22.4273037015608	19.9613333146803	18.2502767531045	19.534703208165	15.7429860723401	18.0254338215197	18.0806519323483	19.7263817561648	16.7525505210929	21.7716194886067	21.0017790492107	19.722769334678	20.7223599932366	24.7430792815774	20.8039528345551	24.8644840971137	23.9103741998551	20.8605186143239	19.7078426393087	30.593959820547	25.0404157443197	19.9437296112846
ENSRNOG00000012581	3.54610939738671	0.373841351320373	5.24675453568625	2.3695107891527	1.67396274469191	1.62789193401375	1.20205066069592	0.574515819012579	0.796003544191434	1.4726964768846	1.83690246941809	0.795137407409985	1.27635121293546	1.05867747919743	1.30716185486093	1.21624967282715	1.23054804196999	2.32068518239728	0.693054324633482	3.393208203439	1.37027944731389	1.16032717397776	1.09859615217136	2.52865283415061
ENSRNOG00000039783	0	2.5047370538465	1.234530478985	9.1908297276226	0	2.57434073285896	13.1062297843619	2.04671260523231	0	0	3.19621029678747	1.28736532628283	0	4.31313047080434	3.07567495261396	0	3.26864323648278	0	13.129529150001	1.6966041017195	2.37783786445646	2.55271978275108	0	0
ENSRNOG00000012775	5.82024477179775	5.34593132388134	5.82972726187361	5.45705515077592	5.38934347071541	6.77657339973167	7.67761389734811	8.79727347863012	9.05927843151204	8.44862715686427	9.58863089036241	8.78437516757698	6.42043337416017	7.37153207737469	7.65074144462723	6.65136539827349	5.84510319935745	7.88296236560345	8.62467603988333	9.09996745467732	6.77079256319807	9.01187438456062	8.82665184330785	7.34125016366305
ENSRNOG00000013331	219.049344623355	235.108825845383	243.373966926571	196.956608928662	213.246522329898	178.424527558298	237.967254990027	244.169223080346	242.932700701091	245.203963401286	224.873600306162	254.103197196591	262.502899460392	227.733288858469	242.247848455257	250.205362381911	244.148422452108	199.100054140592	241.91446231512	241.534729390249	231.174203229191	333.323319511345	270.82289282321	240.058880351782
ENSRNOG00000014485	127.23594696493	153.985252608862	109.393117443393	114.490453130424	138.367310774655	117.321793104852	127.145939239416	122.515498404433	146.881606368658	124.752893660303	124.982844019207	154.48383915394	131.425497622869	115.356634955512	133.176725448184	153.209450973945	120.324525728878	99.7526265703464	164.792917190628	140.818140442719	142.912085887502	187.973002184398	172.365948013093	140.952003142331
ENSRNOG00000014721	1.92723336814495	2.39258464845039	3.60071389703958	3.66197121959963	3.18461205087729	4.42938037859556	3.14084204891514	2.44169223080346	5.0034508492033	2.36406539710422	2.57166345718532	7.724191957697	3.28757130604587	4.54839213284822	3.38324244787536	2.16644472972336	5.3836476836187	3.60995472817354	2.04065995586525	4.31862862255873	3.02267525142771	2.2819767754896	3.06849270089243	2.8549306192023
ENSRNOG00000039776	39.3541053775199	46.7675530501787	41.9054512588797	40.5688968445841	41.8082402576711	39.5237018397758	44.4758744457489	43.8427384383974	43.1358111090406	46.6612252149752	43.4243743770436	45.1335137920334	46.4127713794711	41.6805244587729	47.5191780178857	42.150652723916	46.6070070896133	40.0410284645371	42.4303258747832	46.1553434035964	45.1789194246728	47.0319281185653	42.6558368049985	45.5157510147109
ENSRNOG00000015159	67.8771592260651	45.047882834105	63.2353945346761	60.9969519813703	157.883266676186	73.2929949825727	103.104926025498	125.352170260807	151.885057217861	196.643734834538	127.223865031897	103.519317707567	145.581392893608	87.4389177263062	169.12367645686	46.5215499856386	62.0273122405498	37.9045246458222	131.834333752502	140.432548601419	197.360542749887	154.787645008633	107.283596653424	184.836365231783
ENSRNOG00000015465	7.5547548031282	7.77590010746377	11.8652096035781	6.39049879498759	6.08342558436815	6.58728363996263	8.64700959145772	11.2748729481219	13.2288208058481	8.7199133499746	7.82520451972105	14.0474275309097	6.30440144571149	7.92047595547706	8.30432237205769	10.6801924395134	8.65229092010149	7.18307318361062	9.93377865307991	8.94573071815737	7.57683929691212	11.9900474644369	12.728562314813	6.56634042416529
ENSRNOG00000028261	3.35338606057221	3.77579764833577	7.68152298035111	4.5954148638113	8.73726896009923	4.84581785008745	2.4816529769206	2.36987775342689	1.89524653378913	1.86024818132791	1.83690246941809	1.32522901234998	2.74608897328537	3.68576603868735	2.92189120498326	5.66316253910142	5.30673843099558	4.30984391016637	1.61712675747812	1.65804491758951	2.9420705780563	1.04429445657999	1.28800928185608	1.50903475586407
ENSRNOG00000039743	0.038544667362899	0	0.0342925133051389	0	0	0.113573855861425	0.0775516555287688	0.0359072386882862	0	0.0387551704443315	0.0734760987767235	0.0757273721342843	0.193386547414463	0.0392102770073122	0	0.0380078022758485	0.0384546263115622	0.147345090945859	0.0770060360703869	0	0.0806046733714056	0	0	0.122354169394384
ENSRNOG00000015676	39.1613820407054	44.3749684017283	46.5349405550735	38.8456162706549	40.5017327496188	43.6880765546947	39.0084827309707	38.3130236804014	38.0186454678099	39.6465393645512	36.664573289585	39.946188800835	37.2075717225427	41.8373655668021	43.0978952735031	47.4717450425348	41.5309964164871	36.6889276455188	41.5832594780089	39.9473147586682	39.9396156555315	44.3631756184164	41.8224190343857	38.1745008510479
ENSRNOG00000015810	9.25072016709576	12.8601424854208	17.043379112654	6.13918704462291	7.75738832906006	6.62514159191644	7.56128641405496	8.86908795600669	10.3480460744886	9.30124090663957	6.87001523562364	13.4416085538355	6.84588377847199	9.21441509671837	11.0724298294103	18.0917138833039	8.19083540436274	11.971788639351	12.4364748253675	8.79149398163741	7.37532761348361	18.681267501042	15.8728202675794	7.21889599426867
ENSRNOG00000016103	43.8252867916162	60.0015368869199	39.7793154339611	40.1021750224783	71.8170845832455	63.2606377148136	76.9700181123031	71.9221990926373	56.4404417762403	79.8744062857673	75.3864773449183	52.7062510054619	71.0115402105908	61.0896115773924	64.3200524465394	46.7495967992936	72.2946974657369	46.8189026480466	57.0999757461919	70.6018661420092	79.4762079442059	34.7711376468669	49.7777704811439	74.7991822231002
ENSRNOG00000016372	90.7341469722642	118.059098746974	80.1073110808045	76.5782805039805	127.384482035092	96.3106297704881	140.601151473658	123.736344519834	135.434317304571	148.509813142678	132.256977798102	129.531670035693	149.023673437585	110.612191437628	110.224501114303	121.092858050853	134.706555969402	71.5728779269509	136.031162718338	150.727850764126	173.864280462122	141.211817073094	171.456764990607	163.709878649686
ENSRNOG00000026501	123.034578222374	173.76146009371	103.083294995248	83.9022229431797	197.690917312152	118.79825323105	368.525467072709	332.752380924348	336.40625974757	301.398960545566	327.887090791128	304.499763351957	273.371223425085	167.898406145311	214.835895440085	173.923703214283	190.158127110675	78.6086060196157	295.433657384039	354.397461338726	368.081240950523	356.684573280764	382.728169840941	323.504423878752
ENSRNOG00000016253	8.13292481357169	16.2620987824362	6.48128501467125	4.63131654243482	13.2692168786554	6.8901472555931	10.9735592573208	11.3107801868102	14.0627292807153	9.37875124752823	12.7481031377615	11.6620153086798	6.11101489829703	6.54811626022114	10.6495245234258	12.0864811237198	9.61365657789054	4.86238800121334	15.0546800517606	12.1075838168164	10.8010262317683	9.70807068894728	11.8572619182633	11.7460002618609
ENSRNOG00000061518	0.192723336814495	0.0373841351320373	0	0.0359016786235258	0.0816567192532638	0.227147711722849	0.0775516555287688	0.143628954753145	0.0758098613515652	0.155020681777326	0.0367380493883617	0.0378636860671422	0.0386773094828926	0	0	0.076015604551697	0.0769092526231243	0	0.154012072140774	0.115677552389966	0.0403023366857028	0	0.0378826259369436	0.163138892525846
ENSRNOG00000025327	2.46685871122554	1.57013367554557	2.57193849788542	1.29246043044693	1.38816422730548	1.77932374182899	2.79185959903568	3.05211528850433	2.23639090987117	2.90663778332487	3.52685274128273	1.96891167549139	2.35931587845645	1.84288301934367	2.46053996209117	0.988202859172061	2.42264145762842	2.57853909155253	1.50161770337254	3.08473473039909	1.85390748754233	1.54710289863702	2.12142705246884	2.3247292184933
ENSRNOG00000016923	108.040702618206	122.433042557422	119.097898708747	89.2156713794615	93.2519733872273	90.3669313137403	86.3925442590485	88.7267867987552	89.7588758402532	98.3606225877134	87.546771692466	97.6125826810925	106.749374172784	97.9080616872586	98.8060578527235	106.83993219741	96.7133851735789	95.7006365693353	122.863130550302	90.1899316800435	100.111004327286	124.812526347541	124.179247821301	122.109461055595
ENSRNOG00000017302	0.077089334725798	0.224304810792224	0.102877539915417	0.215410071741155	0.0408283596266319	0.0378579519538082	0	0.107721716064859	0.113714792027348	0.0387551704443315	0.0367380493883617	0.0378636860671422	0.0773546189657852	0.117630831021937	0.076891873815349	0.0380078022758485	0.192273131557811	0.405199000101112	0	0	0.0403023366857028	0.116032717397776	0	0
ENSRNOG00000017930	20.7755757086026	25.7202849708417	28.0169833702985	18.776577920104	21.2307470058486	21.9576121332088	21.9083426868772	24.2014788759049	22.2501943066844	24.0669608459299	24.8716594359209	23.5512127337624	18.7584950992029	22.4674887251899	24.3747239994656	24.7810870838532	24.3417784552189	29.6900358255905	26.4515733901779	29.1893023864014	25.9950071622783	30.2071840958877	25.2677114999414	23.6143546931162
ENSRNOG00000049394	22.7413537441104	25.9072056465019	22.2901336483403	20.0331366719274	20.0058962170496	20.6704417667793	16.7123817664497	18.564042401844	19.2936097139733	18.5637266428348	16.9729788174231	21.9609379189424	21.2725202155909	20.1540823817585	19.2998603276526	24.3630012588189	21.9191369975904	25.4538644608971	21.9852232980955	18.8940002236944	20.6347963830798	31.8316421394566	25.5328898815	21.656687982806
ENSRNOG00000012720	0.077089334725798	0	0.0342925133051389	0	0	0	0	0.0359072386882862	0.15161972270313	0.0387551704443315	0	0.113591058201426	0.0773546189657852	0.0392102770073122	0	0	0	0.0736725454729294	0	0	0	0.193387862329627	0.0757652518738871	0
ENSRNOG00000012742	0	0.112152405396112	0	0.0718033572470515	0.122485078879896	0.151431807815233	0.155103311057538	0.0718144773765724	0.265334514730478	0.232531022665989	0.0734760987767235	0.113591058201426	0.0386773094828926	0.274471939051185	0.115337810723024	0.076015604551697	0.461455515738746	0.221017636418788	0.154012072140774	0	0.0403023366857028	0.0773551449318508	0.113647877810831	0
ENSRNOG00000016812	0.077089334725798	0.149536540528149	0.377217646356528	0.0359016786235258	0.0408283596266319	0.151431807815233	0.271430794350691	0.430886864259434	0.265334514730478	0.0387551704443315	0.146952197553447	0.189318430335711	0.309418475863141	0.196051385036561	0.115337810723024	0.152031209103394	0.153818505246249	0.0736725454729294	0.154012072140774	0.115677552389966	0.120907010057108	0.270743007261478	0.189413129684718	0.163138892525846
ENSRNOG00000023053	64.3310498286784	56.6743488601686	53.6677833225424	67.3515490977343	61.6099946765875	71.5893871446514	57.4270009190533	56.5179936953625	56.0613924694824	63.0934174833717	56.3561677617469	55.924664321169	51.7889173975932	60.7759293613339	66.2039033550155	57.2777580297037	55.8361174043883	67.2630340167845	57.4079998904734	53.8286210454642	59.0832255812403	53.4524051479089	55.7632253791809	62.4006263911359
ENSRNOG00000017150	36.1934426537622	37.4215192671694	28.4970785565704	34.070693013726	34.7041056826371	28.6584696290328	28.5777850623513	28.0794606542398	29.3763212737315	31.7792397643519	31.6681985727678	32.7142247620108	32.75968113201	27.13351168906	35.793167261045	34.2830376528153	34.7629821856522	32.4159200080889	34.7297222677445	32.6596289581004	34.2972885195331	34.1522964874121	32.8063540613931	36.502327202658
ENSRNOG00000034075	1.07925068616117	0.897219243168896	0.30863261974625	1.04114868008225	0.85739555215927	1.21145446252186	0.581637416465766	0.897680967207155	0.341144376082043	0.620082727109305	0.330642444495256	0.567955291007132	0.618836951726282	0.666574709124307	0.615134990522792	0.76015604551697	1.1151841630353	1.28926954577626	0.654551306598288	0.616946946079818	0.72544206034265	0.348098152193329	0.606122014991097	0.815694462629228
ENSRNOG00000017254	100.524492482441	106.320480315514	116.937470370524	95.8215802461903	76.8798011769479	75.7159039076165	66.267889649333	62.7658532271243	77.4397733706238	70.8832067426824	58.193070231165	90.3427549562012	68.8456108795488	77.6363484744782	92.0395729569728	122.347115525956	77.1784350073053	90.285704477075	100.569883107925	63.5455354462213	68.9169957325518	127.48127884769	107.510892409046	82.385140725552
ENSRNOG00000017601	6.97658479268472	11.7760025665918	10.7335566645085	5.92377697288175	5.38934347071541	5.11082351376411	6.08780495900835	7.10963326028067	9.51413759962143	6.82090999820235	5.21680301314737	11.1697873898069	5.91762835088257	7.21469096934544	7.49695769699653	14.5949960739258	7.49865213075462	9.50375836600789	6.96904626437001	5.47540414645839	5.31990844251277	17.0568094574731	11.7436140404525	7.95302101063497
ENSRNOG00000017613	28.638687850634	31.5522100514395	30.2459967351325	32.9218392977731	27.0283740728303	30.0592138513237	23.3430483141594	25.4223249913066	25.5858282061532	29.1438881741373	22.7408525713959	26.9968081658724	27.2675031854393	31.7603243759229	34.7551269645378	28.1637814864037	30.4560640387572	37.2414717365658	25.1424707769813	24.6393186590628	27.2846819362208	26.5328147116248	23.2220496993464	26.2245769735297
ENSRNOG00000058077	0.77089334725798	0.672914432376672	0.788727806018195	0.68213189384699	0.816567192532638	0.567869279307123	0.775516555287688	0.574515819012579	0.568573960136739	0.620082727109305	0.734760987767235	0.265045802469995	0.850900808623637	1.01946720219012	0.538243116707443	0.532109231861879	0.999820284100616	1.2524332730398	0.577545270527902	0.655506130209807	0.926953743771164	0.232065434795552	0.719769892801928	0.407847231314614
ENSRNOG00000032150	12.5655615603051	12.1498439179121	12.9282775160374	12.3860791251164	8.53312716196607	9.99449931580537	10.5082493241482	11.167151232057	9.47623266894565	9.06870988397358	9.77232113730422	8.86010253971126	10.5975827983126	11.3317700551132	8.30432237205769	10.1860910099274	11.0749323777299	11.7876072756687	8.97120320220007	9.25420419119728	8.06046733714056	7.23270605112805	8.40994295800147	7.99380573376643
ENSRNOG00000047406	1.54178669451596	0.822450972904821	1.47457807212097	0.861640286964618	1.30650750805222	0.492153375399507	1.16327483293153	0.825866489830583	1.40248243500396	0.968879261108288	1.32256977798102	1.02231952381284	1.00561004655521	0.666574709124307	0.922702485784188	1.21624967282715	0.692183273608119	0.6262166365199	1.03958148695022	1.3495714445496	1.12846542719968	2.01123376822812	1.02283090029748	1.46825003273261
ENSRNOG00000027422	17.2294663112159	19.4397502686594	15.5688010405331	18.7047745628569	16.7804558065457	18.2475328417356	21.792015203584	22.1188590319843	24.0696309791219	22.0516919828246	22.4102101269007	24.3084864551053	16.1671153638491	20.4285543208097	23.5289133874968	19.6120259743378	19.2657677820926	19.7810784594815	20.5991146488285	21.8630574017036	21.9244711570223	21.8141508707819	20.9869747690667	20.7186393507824
ENSRNOG00000017826	23.8976937649974	22.8417065656748	21.1241881959656	23.8746162846446	24.8644710126188	27.1062935989267	35.712537370998	32.7114944450287	37.3363567156458	35.8097774905623	39.2729747961587	35.970501763785	24.3280276647394	29.9566516335865	30.6798576523243	23.7168686201295	26.0337820129276	24.0909223696479	30.8794204642251	39.2146902601985	34.98242824319	29.9751186610922	31.556227405474	31.2410979186994
ENSRNOG00000042308	6.32132544751544	9.83202753972582	3.84076149017556	7.03672901021105	7.30827637316711	6.73871544777787	10.2755943575619	8.76136623994183	11.0682397573285	10.3088753381922	11.8296519030525	9.84455837745696	7.19397956381802	7.84205540146244	11.6491188830254	7.75359166427309	7.114105867639	10.0194661843184	10.1262937432559	10.8736899246568	11.0025379151969	9.01187438456062	8.06899932456898	11.3381530305463
ENSRNOG00000051377	8.40273748511198	7.40205875614339	4.90382940263486	6.89312229571695	8.61478388121933	11.243811730281	13.7654188563565	14.8655968169505	12.8876764297661	13.0604924397397	17.3036212619184	9.50378520285268	8.58636270520216	9.29283565073299	11.226213577041	6.72738100282518	8.57538166747836	6.8883830017189	11.2813842843117	13.1101226041961	12.9370500761106	6.6912200366051	6.74310741677596	10.8079516298373
ENSRNOG00000017963	1.77305469869335	2.31781637818631	1.06306791245931	3.08754436162322	2.53135829685118	4.39152242664175	5.81637416465766	4.9551989389835	5.19297550258221	5.27070318042909	7.27413377889562	5.52809816580275	2.86212090173405	3.29366326861423	3.42168838478303	2.54652275248185	3.19173398385966	3.72046354638293	3.61928369530818	5.05125312102851	4.83628040228433	2.70743007261478	3.75037996775741	3.91533342062029
ENSRNOG00000049259	12.5655615603051	10.1684847559142	7.09855025416375	11.6680455526459	14.6165527463342	14.4617376463547	13.7266430285921	12.8906986890947	14.1006342113911	14.4169234052913	15.6504090394421	14.4260643915812	11.525838225902	14.3901716616836	14.7247938356393	11.5163640895821	11.4979332671571	11.3455720028311	12.7830019876842	14.5753716011357	17.5718187949664	12.3381456166302	12.9937406963716	14.5193614348003
ENSRNOG00000016462	7.7474781399427	6.87868086429487	4.38944170305778	7.71886090405804	7.10413457503395	8.17731762202258	9.50007780227418	7.75596355666982	9.70366225300034	9.26248573619524	9.14777429770207	9.73096731925553	6.18836951726282	8.43020955657212	9.3423626685649	6.3473029800667	7.07565124132744	9.09855936590678	8.2011428414962	9.98682868966706	9.35014211108304	7.77419206565101	6.32639853146958	8.97263908892151
ENSRNOG00000056694	0.655259345169283	0.859835108036859	0.548680212882222	1.04114868008225	1.34733586767885	1.66574988596756	1.35715397175345	1.00540268327201	1.62991201905865	0.852613749775294	0.955189284097405	0.87086477954427	1.08296466552099	1.21551858722668	1.49939153939931	0.836171650068667	1.07672953672374	1.03141563662101	1.23209657712619	0.925420419119728	1.20907010057108	0.92826173918221	0.984948274360533	1.22354169394384
ENSRNOG00000046712	0.115634002088697	0.0373841351320373	0	0	0	0	0.0387758277643844	0.0359072386882862	0.0758098613515652	0.116265511332995	0.0734760987767235	0.0378636860671422	0	0	0	0	0	0.0368362727364647	0.0770060360703869	0	0	0.0773551449318508	0	0.0815694462629228
ENSRNOG00000047145	14.0302589200952	13.981666539382	8.67600586620014	12.4219808037399	19.6792693400366	17.2253681389827	26.8716486407184	21.1134563487123	25.6616380675048	27.6324365268084	23.76951795427	23.3240306173596	14.8907641509137	21.6832831850436	21.145265299221	15.6212067353737	18.4966752558614	14.7345090945859	18.8664788372448	27.3770207322919	27.4458912829636	16.6313561603479	18.5624867091024	23.3696463543274
ENSRNOG00000046353	1.27197402297567	1.68228608094168	1.09736042576444	1.07705035870577	1.63313438506528	1.28717036642948	3.17961787667952	2.58532118555661	2.00896132581648	2.32531022665989	2.16754491391334	2.38541222222996	1.27635121293546	1.84288301934367	1.49939153939931	1.1782418705513	1.61509430508561	1.8786499095597	1.69413279354851	3.12329391452908	2.05541917097084	1.62445804356887	2.00777917465801	1.63138892525846
ENSRNOG00000054466	1.73451003133045	1.42059713501742	1.92038074508778	1.75918225255276	1.26567914842559	2.23361916527469	1.86123973269045	2.15443432129717	1.66781694973443	2.32531022665989	2.35123516085515	2.30968485009567	2.04989740259331	1.68604191131442	1.53783747630698	1.40628868420639	2.15345907344748	1.21559700030333	1.38610864926696	1.88940002236944	1.73300047748522	1.35371503630739	1.40165715966691	1.99845143344161
ENSRNOG00000057057	1.00216135143537	0.299073081056299	1.13165293906958	1.54377218081161	1.06153735029243	1.89289759769041	1.27960231622469	1.18493887671344	0.568573960136739	1.20141028377428	1.39604587675775	0.908728465611412	0.88957811810653	0.980256925182805	1.19182404413791	0.76015604551697	1.03827491041218	1.21559700030333	0.693054324633482	0.694065314339796	1.00755841714257	0.348098152193329	0.871300396549702	1.10118752454946
ENSRNOG00000053328	2.81376071749163	1.19629232422519	1.16594545237472	2.5131175036468	1.59230602543864	3.02863615630466	2.40410132139183	2.40578499211518	2.53963035527743	2.32531022665989	2.09406881513662	1.96891167549139	2.74608897328537	2.07814468138755	2.30675621446047	1.36828088193055	1.84582206295498	1.65763227314091	1.57862373944293	2.08219594301939	1.97481449759944	0.850906594250359	1.32589190779303	2.81414589607084
ENSRNOG00000016368	26.7499991498519	20.8603474036768	22.3244261616454	21.9718273175978	25.5585531262716	20.5190099589641	23.1879450031019	21.0057346326474	23.880106325743	20.8502816990504	23.6225657567166	23.0211211288224	17.0566934819556	19.9972412737292	27.3350611413566	22.6146423541299	21.0731352187361	18.8233353683335	32.2270260954569	25.0634696844926	24.8665417350786	16.7473888777457	28.184673697086	23.8998477550364
ENSRNOG00000016286	0.115634002088697	0.299073081056299	0.30863261974625	0.287213428988206	0.122485078879896	0.151431807815233	0.155103311057538	0.251350670818003	0.15161972270313	0.310041363554652	0	0.302909488537137	0.309418475863141	0.117630831021937	0.307567495261396	0.342070220482636	0.230727757869373	0.184181363682323	0.308024144281548	0.0771183682599773	0.161209346742811	0.386775724659254	0.113647877810831	0
ENSRNOG00000016011	12.6811955623938	12.8601424854208	13.7855903486658	12.6373908754811	10.6970302221776	12.9095616162486	9.11231952463034	11.0235222773039	9.43832773826986	10.9677132357458	12.4541987426546	10.9804689594712	10.3268416319323	11.8807139332156	10.6495245234258	10.8702314508927	11.2672055092877	14.6976728218494	10.3188088334318	10.8351307405268	9.47104912114015	8.35435565263989	8.67512133956008	10.2369655059968
ENSRNOG00000019582	16.1887602924176	17.3088545661333	25.1021197393617	14.5401798425279	11.7177392128434	11.5088173939577	8.41435462487142	9.83858340059042	10.2722362131371	10.5026511904138	8.30279916176975	13.2144264374326	12.260707106077	11.5278214401498	12.9178348009786	22.0065175177163	13.9205747247855	14.034619912593	16.710309827274	8.4830205085975	8.86651407085461	20.7698564142019	13.9408063447952	11.664430815598
ENSRNOG00000019549	675.803652873708	459.301484232211	465.246528010819	734.871459744949	460.870523465421	409.925903755836	107.447818735109	136.770672163682	110.1896334745	148.548568313123	110.618266708357	109.956144338981	342.062125066702	235.222451766866	216.027719484223	381.256264629036	207.155071940385	294.24814661888	167.25711034488	129.867332149802	226.21701581685	151.577406493962	106.525944134685	207.716594908533
ENSRNOG00000019544	17.8076363216593	17.1967021607372	14.0942229684121	17.6636258827747	18.3319334723577	15.8624818686457	11.0511109128496	9.80267616190213	9.89318690637925	10.8514477244128	11.1316289646736	9.8824220635241	12.8408667483203	14.3901716616836	16.6855366179307	15.0130818989602	15.3049412720017	19.9652598231639	11.1273722121709	9.8711511372771	12.4937243725679	10.1335239860725	7.80382094301038	12.6840488938845
ENSRNOG00000019501	21.5079243884976	21.0846522144691	25.170704765972	19.4946114925745	22.0881425580079	20.2161463433336	27.0655277795403	24.9555308883589	26.3060218889931	25.4621469819258	26.4146575102321	25.292942292851	23.2837403087013	24.9769464536579	23.6058052613121	22.6906579586815	25.0724163551385	22.6911440056623	23.6023500555736	26.6443962338222	22.5290062073079	26.3007492768293	27.3891385524102	22.5539518916982
ENSRNOG00000019489	8.32564815038618	7.14036981021913	9.53331869882861	7.50345083231689	6.36922410175458	7.30658472708499	10.5858009796769	11.921203244511	12.8876764297661	8.21609613419828	11.9031280018292	12.6086074603583	8.27694422933902	10.3123028529231	11.7260107568407	9.88202859172061	9.9597482146946	10.7193553663112	10.6268329777134	10.7580123722668	7.93956032708345	13.459795218142	12.8043275666869	11.5012919230721
ENSRNOG00000024280	0.77089334725798	1.12152405396112	1.33740801890042	1.47196882356456	0.816567192532638	1.24931241447567	1.58980893833976	1.2926605927783	1.5161972270313	0.852613749775294	1.39604587675775	1.81745693122282	1.50841506983281	1.64683163430711	0.845810611968839	1.02621066144791	1.19209341565843	1.32610581851273	0.924072432844643	0.655506130209807	0.846349070399758	0.966939311648135	1.25012665591914	1.01961807828653
ENSRNOG00000019358	1.27197402297567	0.897219243168896	0.582972726187361	1.1129520373293	0.449111955892951	0.946448798845206	0.34898244987946	1.25675335409002	0.606478890812521	0.271286193110321	0.514332691437064	0.719410035275701	1.0442873560381	0.862626094160868	0.76891873815349	0.456093627310182	0.34609163680406	1.62079600040445	1.03958148695022	0.732624498469785	0.604535050285542	0.734873876852583	0.568239389054154	0.367062508183153
ENSRNOG00000055166	0	0	0.0342925133051389	0	0.163313438506528	0	0	0.107721716064859	0	0	0.110214148165085	0	0.15470923793157	0.117630831021937	0	0.076015604551697	0	0.184181363682323	0	0	0	0	0	0
ENSRNOG00000018960	126.58068761976	103.441901910347	101.883057029568	148.345736072408	100.274451243008	133.638570396943	118.033619714786	114.364555222192	116.936711134789	99.600788041932	110.140672066308	100.263040705792	111.622715167628	122.179223154785	96.1148422691863	97.1099348147929	102.827670757117	173.462008316012	90.9056255810917	101.71912773491	103.738214628999	76.0014298955434	94.7065648423589	90.868363136896
ENSRNOG00000018858	8.47982681983778	6.69176018863468	4.83524437602458	5.8519736156347	4.24614940116972	5.64083484111743	2.83063542680006	4.02161073308805	4.1316374436603	3.10041363554652	3.82075713638962	4.88441550266134	3.05550744914852	3.64655576168003	3.80614775385978	3.87679583213655	6.57574109927713	10.8298641845206	4.04281689369531	3.0461755462691	2.78086123131349	4.29321054371772	3.5609668380727	2.69179172667645
ENSRNOG00000053113	13.8760802506436	11.2526246747432	9.84195131857486	10.0165683359637	7.83904504831332	7.23086882317737	5.85514999242205	6.53511744126809	6.93660231366821	5.07692732820743	5.25354106253573	7.0047819224213	4.33185866208397	6.97942930730157	6.80493083265839	8.20968529158327	9.22911031477492	16.171123731308	5.8524587413494	4.62710209559864	4.15114067862739	6.49783217427547	6.40216378334346	5.1796598376956
ENSRNOG00000018808	45.9837881639385	32.6363499702686	42.2826689052363	72.2341773905339	33.5609116130914	42.2116164284962	13.8429705118852	16.5173297966117	16.033785675856	16.5872129501739	13.8502446194124	17.8716598236911	25.4883469492262	25.0945772846798	16.416415059577	32.610694352678	19.5734047925851	29.9847260074823	29.6088208690638	14.0355430233159	24.3023090214788	14.6974775370517	15.8349376416424	24.4300491557454
ENSRNOG00000024077	6.51404878432993	10.2058688910462	10.116291425016	7.21623740332868	7.34910473279374	7.87445400639211	9.11231952463034	11.5621308576282	14.9345426862583	8.95244437264058	12.1602943475477	18.4774788007654	5.80159642243389	9.52809731277686	11.0724298294103	12.6185903555817	7.53710675706619	11.5297533665135	13.7070744205289	10.9508082929168	8.7053047241118	20.0349825373494	14.8499893672819	8.44243768821251
ENSRNOG00000018773	8.94236282819257	10.3180212964423	8.16161816662306	9.44214147798728	8.28815700420627	8.66947099742208	12.0205066069592	11.5980380963164	13.2667257365239	9.99883397463754	12.8583172859266	11.7377426808141	7.96752575347588	9.05757398868912	10.4188489019798	7.82960726882479	9.72902045682523	11.2718994573582	10.8193480678894	10.8736899246568	7.89925799039774	9.1279071019584	8.71300396549702	7.46360433305744
ENSRNOG00000018690	1.50324202715306	1.23367645935723	1.20023796567986	2.58492086089386	1.87810454282507	1.4007442222909	0.891844038580842	0.933588205895441	0.682288752164087	0.813858579330962	1.06540343226249	0.87086477954427	0.88957811810653	1.21551858722668	1.15337810723024	1.40628868420639	0.653728647296557	1.73130481861384	0.962575450879836	0.57838776194983	0.967256080456867	0.889584166716284	0.947065648423589	0.938048632023612
ENSRNOG00000059050	0.038544667362899	0	0	0.0718033572470515	0	0.0757159039076165	0.0387758277643844	0	0.0758098613515652	0.0775103408886631	0	0	0.0386773094828926	0.0392102770073122	0	0	0.115363878934687	0.184181363682323	0.11550905410558	0	0.0403023366857028	0.154710289863702	0	0.0815694462629228
ENSRNOG00000018191	0.732348679895081	0.373841351320373	0.205755079830833	0.68213189384699	0.367455236639687	0.492153375399507	0.193879138821922	0.28725790950629	0.189524653378913	0.193775852221658	0.22042829633017	0.189318430335711	0.116031928448678	0.235261662043873	0.115337810723024	0.342070220482636	0.0769092526231243	0.405199000101112	0.154012072140774	0.0385591841299887	0.443325703542731	0.309420579727403	0.0757652518738871	0.28549306192023
ENSRNOG00000059866	0.269812671540293	0.448609621584448	0.377217646356528	0.68213189384699	0.530768675146215	0.567869279307123	0.34898244987946	0.215443432129717	0.379049306757826	0.271286193110321	0.257166345718532	0.227182116402853	0.502805023277604	0.156841108029249	0.230675621446047	0.418085825034333	0.230727757869373	0.368362727364647	0.308024144281548	0.385591841299887	0.322418693485622	0.270743007261478	0.151530503747774	0.407847231314614
ENSRNOG00000018163	0.925072016709576	0.710298567508709	0.994482885849028	0.825738608341093	0.898223911785902	0.795016991029973	0.34898244987946	0.323165148194576	0.492764098785174	0.581327556664973	0.84497513593232	0.454364232805706	0.773546189657852	0.941046648175493	0.576689053615118	0.722148243241121	0.615274020984995	0.920906818411617	0.577545270527902	0.57838776194983	0.846349070399758	0.232065434795552	0.189413129684718	0.530201400708998
ENSRNOG00000018052	56.3523036845583	59.6276955355996	62.7895918617093	60.5302301592644	60.7525991244283	58.6041096244951	33.3472118773706	26.6790783453966	25.6616380675048	24.9583297661495	30.7864853874471	27.9434003175509	43.9761008820489	47.9541687799428	39.3686393934587	54.1991260453599	52.8366565520864	55.6227718320617	25.1424707769813	28.7651513609715	28.2922403533634	20.7698564142019	25.0782983702566	30.3846187329387
ENSRNOG00000016919	68.301150567057	78.0206900205619	72.4257881004533	71.1571270318281	73.5727040471907	75.5266141478474	66.8495270657987	58.0979121976471	62.5052306843655	66.1938311189183	61.4260185773408	63.118764673926	64.823170693328	76.2247785022149	74.7773472854269	67.8439270623896	77.3322535125515	79.271658928872	59.4486598463387	64.663751785991	71.3754382703796	57.8229708365585	55.2707512420007	65.5410500722585
ENSRNOG00000057561	0.231268004177394	0.0747682702640747	0.137170053220556	0.179508393117629	0.122485078879896	0.227147711722849	0.426534105408229	0.28725790950629	0.303239445406261	0.426306874887647	0.22042829633017	0.189318430335711	0.116031928448678	0.274471939051185	0.230675621446047	0.190039011379242	0.192273131557811	0.184181363682323	0.385030180351934	0.154236736519955	0.0403023366857028	0.116032717397776	0.303061007495549	0.122354169394384
ENSRNOG00000016728	30.4888318840531	26.4679676734824	16.048896226805	25.9210119661856	35.7656430329295	30.5513672267232	24.0410132139183	16.3737008418585	18.9145604072155	21.3153437443823	22.851066719561	23.0968485009567	24.6761234500855	31.6034832678936	22.4524271540819	30.2542106115754	26.4567829023548	25.2328468244783	21.6771991538139	22.3643267953934	21.2393314333654	11.2551735875843	21.3279184024992	20.9633476895712
ENSRNOG00000056223	8.05583547884589	9.94417994512193	12.1738422233243	7.32394243919926	6.32839574212794	7.19301087122356	6.35923575335904	6.57102467995637	8.60441926340265	7.55725823664465	8.04563281605122	8.21641987656985	5.60820987501943	9.72414869781343	8.88101142567281	12.5045669487542	8.38310853592055	9.98262991158193	9.20222131041123	7.86607356251769	6.56928087976955	13.6531830804717	10.720783140155	7.38203488679451
ENSRNOG00000053052	0.154178669451596	0.0373841351320373	0.137170053220556	0.143606714494103	0.204141798133159	0.151431807815233	0.0775516555287688	0.179536193441431	0.15161972270313	0.0775103408886631	0.183690246941809	0.113591058201426	0.0773546189657852	0.117630831021937	0.076891873815349	0.114023406827545	0.115363878934687	0.0736725454729294	0.0770060360703869	0.154236736519955	0.201511683428514	0.0386775724659254	0.151530503747774	0.203923615657307
ENSRNOG00000017030	56.1981250151067	59.5155431302034	61.7608164625552	56.5810455106766	59.9768602915223	53.4175702068234	64.8719598498151	61.6168215890991	58.6010228247599	63.2096829947047	60.5075673426318	59.938215044286	69.1163520459291	58.3448921868806	52.1326904468066	59.2921715503236	62.9886778983388	59.453744196654	52.5951226360742	58.8798741664927	57.3905274404408	49.7006806187142	58.5286570725778	58.7707860324359
ENSRNOG00000016973	14.5313395958129	17.7948483228498	13.6141277821401	16.658378881316	16.6579707276658	15.1431807815233	17.7981049438524	19.1026509821683	19.8242787434343	20.5402403354957	17.7077398051904	18.5910698589668	19.9961690026555	18.8209329635099	17.8004687882533	17.4455812446145	20.727043581932	15.9501060948892	18.2889335667169	16.7346859124151	17.4509117849093	21.4273751461227	18.1836604497329	18.475479578552
ENSRNOG00000029049	7.97874614412009	8.14974145878414	9.91053634518514	9.1908297276226	7.18579129428721	7.07943701536214	5.62249502583574	6.93009706683924	5.38250015596113	6.93717550953534	6.06177814907968	6.58828137568273	6.88456108795488	5.48943878102371	6.42047146358164	7.18347463013536	6.53728647296557	8.7670329112786	7.46958549882753	6.32370619731814	5.92444349279831	6.26576673947992	7.50075993551483	6.48477097790236
ENSRNOG00000046874	80.1729081148299	92.077124830208	59.1545854513646	71.9110622829221	99.7845109274884	78.176670784614	129.1235064554	119.930177218876	105.034562902594	117.350656105436	112.785811622271	114.424059294904	107.484243052959	88.8112774215621	98.8060578527235	79.018220931489	98.8283896207148	62.8426812884088	114.39246658256	131.872409724561	133.64254844979	83.9303322510581	99.0251841991705	123.251433303276
ENSRNOG00000017114	37.002880668383	31.1036004298551	35.4927512708188	32.6346258687849	30.4579562814674	30.5892251786771	26.2512353964882	29.1207705762001	23.5768668803368	22.7880402212669	21.6754491391334	27.1861265962081	27.1901485664735	34.3089923813982	34.9473566490761	34.2070220482636	34.1477081646672	30.3530887348469	24.7574405966294	23.868134976463	25.1889604285642	22.9744780447597	24.4721763552655	28.8347992539432
ENSRNOG00000017889	9.28926483445866	9.64510686406563	7.40718287391	8.50869783377561	10.6153735029243	10.9409481146506	9.26742283568788	7.57642736322839	9.3625178769183	9.49501675886123	9.55189284097405	8.48146567903984	7.23265687330092	8.54784038759406	8.53499799350374	9.04585694165194	11.9978434092074	8.61968782033274	8.74018509398891	9.02284908641735	8.90681640754032	8.85716409469692	8.56147346174925	9.09499325831589
ENSRNOG00000018007	29.9492065409725	27.028729700463	30.4174593016582	24.8080599288563	26.4567770380575	27.8634526380029	25.7083738077869	26.6790783453966	25.0930641073681	25.3071263001485	24.8349213865325	27.1482629101409	29.3947552069984	27.4079836281112	28.6422229962175	30.2542106115754	27.495057812767	27.5535320068756	30.4173842478028	30.461755462691	27.6071006297064	34.1909740598781	30.3439833754918	28.5900909151544
ENSRNOG00000018012	37.2341486725604	36.6364524293966	33.4694929858156	30.1215083651381	38.2970013297807	34.0342988064736	41.9942214688283	40.64699419514	41.2026596445757	52.1257042476259	40.2281640802561	40.4005530336407	42.6610723596305	40.8571086416193	38.8303962767513	38.2738568917794	42.7230898321456	37.8308521003492	37.8869697466303	37.0553759489191	49.3300601033002	35.8927872483788	42.9210151865571	47.3510635556267
ENSRNOG00000018158	28.4074198464566	28.4119427003484	28.0169833702985	21.9000239603507	29.8047025274413	24.6455267219292	35.402330748883	35.6917952561565	37.2226419236185	40.1891117507718	34.6072425238367	37.1064123457993	35.8925432001243	31.2113804978205	30.2953982832475	30.6722964366097	32.8017962437625	23.0595067330269	35.1532554661316	35.9757187932794	38.5693362082176	40.8435165240172	42.3906584234399	35.972125801949
ENSRNOG00000018207	36.270531988488	35.4027759700394	34.6354384381903	31.342165438338	28.947306975282	31.1570944579842	20.3573095763018	23.9860354437752	21.5300006238445	23.2143470961546	20.2426652129873	22.7939390124196	29.8588829207931	27.13351168906	26.1432370972187	33.3328425959191	30.6867917966266	30.4267612803198	29.3007967247822	22.7499186366933	25.1486580918785	40.2633529370284	28.9423262158249	25.2865283415061
ENSRNOG00000018321	4.70244941827368	2.13089570252613	2.26330587813917	5.74426857976412	3.59289564714361	4.54295423445699	4.42044436513982	4.02161073308805	3.79049306757826	6.62713414598069	4.2248756796616	3.63491386244565	6.30440144571149	4.90128462591403	3.42168838478303	2.12843692744752	4.42228202582965	2.21017636418788	4.0813199117305	3.89447759712885	6.04535050285542	1.62445804356887	2.99272744901854	4.07847231314614
ENSRNOG00000018524	570.306898301454	601.249045328556	529.099187784988	631.079706844336	664.971493238954	531.525645431468	507.769464574614	456.560539921559	533.057040093531	570.20482274745	507.095295707557	545.312806738981	645.0214902462	491.971345610746	549.20020872613	651.795801228526	561.399089522496	382.544692368186	602.302711124531	516.346034684678	656.444459936727	771.462860405348	650.899278848564	684.449223592185
ENSRNOG00000018762	0.423991340991889	0.747682702640747	0.548680212882222	0.861640286964618	0.65325375402611	1.02216470275282	1.16327483293153	1.68764021834945	1.17505285094926	1.16265511332995	1.54299807431119	0.757273721342843	0.425450404311819	0.470523324087746	0.692026864338141	0.304062418206788	0.961365657789054	0.920906818411617	1.00107846891503	0.963979603249716	0.967256080456867	0.386775724659254	0.681887266864984	0.774909739497767
ENSRNOG00000018915	6.93804012532182	6.24315056705024	6.7899176344175	7.50345083231689	5.59348526884857	7.15515291926976	3.45104867103021	3.05211528850433	4.05582758230874	4.4180894306538	3.71054298822453	3.63491386244565	6.53646530260885	5.56785933503833	4.65195836582861	5.70117034137727	5.76819394673433	10.6825190935748	2.9262293706747	3.81735922886888	5.7229318093698	3.98378996399032	2.76543169339688	3.67062508183153
ENSRNOG00000030210	56.853384360276	33.6083374837016	76.4037196438495	49.9033332867008	42.706464169457	50.8810874259183	48.314681394423	64.4175862067854	43.1358111090406	47.9401458396381	47.3553456615983	38.6588234745521	85.1674354813295	60.9719807463705	41.5600577971961	35.9173731506768	39.1083549588587	59.2327265602352	36.1928369530818	39.2918086284584	35.7078703035327	54.0712463073637	45.3076206205845	39.8058897763063
ENSRNOG00000019048	318.109139746005	268.866699869613	227.187900646545	362.535150740363	254.850620789436	205.606537061133	66.4617687881549	70.2345588742878	75.5445268368347	104.251408495252	71.3085538628101	85.9505673724127	154.477174074673	122.806587586902	120.374228457929	209.575021749029	100.981848694162	185.065434227999	210.842526760719	88.9560377878838	170.519186517208	182.828885046429	103.722629815352	128.471877864103
ENSRNOG00000019091	85.2608042067326	72.2635332102282	73.0430533399459	84.7279615515208	84.4330477078747	91.6541016801697	90.1925753799582	87.4700334446652	93.2840343931009	94.330084861503	88.0978424332914	88.4495706528441	78.0121332269944	82.263161161341	89.1176817519895	78.2960726882479	76.8323433705012	80.85561865654	88.9034686432616	91.4623847563331	89.4711874422602	83.7369443887285	78.4928009413471	90.5828700749758
ENSRNOG00000019189	70.7680092782825	81.0114208311249	60.2862383904342	27.1416690393855	74.6750697571097	37.5929462901316	92.6354525291144	80.5758436165142	93.625178769183	96.3841088950525	71.2350777640334	88.2223885364412	48.8494418768934	56.9333222146173	71.4325507744592	83.8832196227976	57.1051200726698	44.7929076475411	88.4799354448745	97.0149072710515	93.8238398043161	75.0731681563612	93.0776119270704	103.470842584518
ENSRNOG00000013975	25.4394804595133	28.038101349028	24.2105143934281	11.6321438740224	26.5384337573107	13.5910047514172	26.5226661908389	28.0076461768632	25.3963035527743	31.6629742530189	23.1817091640563	28.3977645503566	16.5152111491951	20.9382879219047	28.5653311224022	31.9265539117127	20.8039528345551	14.2556375490118	29.9168450133453	32.1198003802806	31.9597529917623	26.2620717043634	33.3745934504473	38.0521466816535
ENSRNOG00000014160	206.560872397776	214.846624603819	205.00064453812	208.265637695073	157.393326360666	165.893545461588	111.984590583542	118.242537000526	130.127627009962	121.536214513424	113.006239918601	154.180929665403	125.391837343538	146.058281852238	167.816514601999	226.070407936747	145.935306852378	216.155248417575	199.715154548548	121.654225930114	126.831453549907	227.849579396767	191.648204614998	156.164704870366
ENSRNOG00000051969	0.077089334725798	0	0	0.0359016786235258	0.0408283596266319	0.0378579519538082	0	0.0718144773765724	0	0	0.0734760987767235	0.0378636860671422	0.116031928448678	0.0784205540146244	0.0384459369076745	0.114023406827545	0	0.110508818209394	0	0.0385591841299887	0.0403023366857028	0	0	0.0407847231314614
ENSRNOG00000014582	33.4182266036334	40.1879452669401	46.91215820143	30.8395419376086	33.7650534112246	30.5513672267232	37.224794653809	38.4207453964662	44.8794379201266	39.3752531714408	39.8975216357608	44.7170132452949	37.4783128889229	34.8579362595005	41.0218146804887	46.2174875674318	38.7622633220547	36.7626001909918	47.3972152013231	40.718498441268	40.0605226655886	56.7013212350466	51.4067233964324	41.5188481478277
ENSRNOG00000023140	1.04070601879827	1.12152405396112	1.16594545237472	0.897541965588144	0.694082113652742	0.64358518321474	1.31837814398907	1.75945469572602	1.25086271230083	1.39518613599594	1.46952197553447	2.30968485009567	1.12164197500389	1.48999052627786	1.38405372867628	1.82437450924073	0.999820284100616	1.54712345493152	1.54012072140774	1.38813062867959	1.08816309051397	1.50842532617109	1.62895291528857	1.83531254091576
ENSRNOG00000014997	297.449198039492	411.375022992939	265.52693052169	203.95743626025	490.103628958089	299.2292522429	735.499901034844	618.2867429736	685.434861410176	723.597787366114	652.761661532411	680.561893370813	566.777293162308	510.164914142139	470.578267749936	435.341367267569	513.138533501486	311.266504623127	559.487355069396	701.005967483194	794.56056775863	550.497888907516	752.424716359573	739.059967865212
ENSRNOG00000016337	15.3022329430709	20.0752805659041	26.7481603780083	14.5042781639044	17.8419931568381	9.57806184431348	18.1083115659675	13.2138638372893	25.3583986220986	12.8279614170737	16.0545275827141	24.9900328043138	12.8795440578032	8.54784038759406	22.2217515326359	27.2135864295075	12.1132072881421	20.5914764596838	15.9017464485349	14.4982532328757	16.8060743979381	31.2514785524677	28.2983215748968	18.8833268098666
ENSRNOG00000022946	1.81159936605625	2.69165772950669	2.74340106441111	1.79508393117629	1.63313438506528	0.719301087122356	1.86123973269045	1.75945469572602	2.65334514730478	1.3564309655516	1.06540343226249	2.61259433863281	1.46973776034992	2.15656523540217	1.73006716084535	4.52292847082597	1.92273131557811	3.05741063712657	2.07916297390045	1.58092654932953	1.04786075382827	5.26014985536586	3.37155370838798	0.815694462629228
ENSRNOG00000017223	2.15850137232234	1.57013367554557	2.09184331161347	1.72328057392924	2.12307470058486	2.27147711722849	1.66736059386853	1.68764021834945	2.23639090987117	1.00763443155262	1.98385466697153	2.08250273369282	1.31502852241835	1.45078024927055	2.1145265299221	1.44429648648224	0.653728647296557	1.95232245503263	1.30910261319658	1.65804491758951	1.12846542719968	1.19900474644369	2.80331431933382	2.12080560283599
ENSRNOG00000017412	0	3.17765148622317	5.69255720865306	0	2.89881353349086	2.00647145355184	2.28777383809868	2.94439357243947	4.28325716636343	4.06929289665481	2.13080686452498	7.61060089949557	4.25450404311819	2.9015604985411	0	4.9410142958603	2.65336921549779	0	0	0	1.93451216091373	0	4.4322672346224	3.01806951172814
ENSRNOG00000017419	33.3411372689076	44.8235780233128	43.2771517910853	29.2598680781735	36.7863520235953	33.3528556713051	65.763803888396	59.4264800291137	58.8663573394904	67.9765689593575	62.7853264047102	57.5528028220561	48.6947326389618	46.4249679766576	46.2889080368401	37.4376852417108	50.2986512155233	40.0778647372736	60.4497383152537	67.2086579385702	60.3325980184971	48.0762225751453	63.4533984443805	54.3252512111066
ENSRNOG00000017731	57.7013670422598	54.7677579684347	37.4474245292117	57.5144891548883	38.4603147682872	42.6659118519419	24.4287714915622	26.1045625263841	22.0606696533055	20.3852196537184	30.7864853874471	31.1996773193251	24.5987688311197	31.015329112784	32.5252626238926	55.9094771477731	29.6100622599029	53.8177944679749	43.7779315060149	25.1405880527526	26.5189375391924	65.4037750398799	45.7243295058909	26.428500589187
ENSRNOG00000055547	0.423991340991889	0.336457216188336	0.411510159661667	0.25131175036468	0.408283596266319	0.189289759769041	0.155103311057538	0.28725790950629	0.113714792027348	0.232531022665989	0.257166345718532	0.151454744268569	0.309418475863141	0.235261662043873	0.115337810723024	0.114023406827545	0.423000889427184	0.294690181891718	0.192515090175967	0.192795920649943	0.322418693485622	0.0386775724659254	0.151530503747774	0.163138892525846
ENSRNOG00000048297	15.8033136187886	14.1312030799101	15.4659235006176	19.6023165284451	15.9638886140131	17.4146578987518	10.4694734963838	11.8493887671344	11.1440496186801	11.9365924968541	11.0948909152852	11.3969695062098	15.7416649595373	17.8798863153344	13.0716185486093	13.6448010170296	13.9590293510971	21.2545293689401	13.5145593303529	10.5266572674869	12.5743290459393	13.0343419210169	12.5391491851283	13.0103266789362
ENSRNOG00000011310	7.5547548031282	3.73841351320373	3.46354384381903	5.74426857976412	4.28697776079635	6.20870412042455	2.40410132139183	2.29806327605032	2.3880106325743	3.10041363554652	2.35123516085515	2.80191276896852	5.87895104139968	4.27392019379703	4.19060712293652	3.6867568207573	3.34555248910591	5.59911345594263	3.04173842478028	2.12075512714938	3.50630329165614	2.82346279001256	2.50025331183828	2.8549306192023
ENSRNOG00000012229	0.115634002088697	0	0.0342925133051389	0.0718033572470515	0	0.0757159039076165	0.0387758277643844	0.0718144773765724	0.0379049306757826	0.0775103408886631	0.0367380493883617	0.0378636860671422	0	0.0392102770073122	0	0.0380078022758485	0.0384546263115622	0	0	0.0771183682599773	0.120907010057108	0	0.0378826259369436	0.0815694462629228
ENSRNOG00000024172	0.154178669451596	0	0.0685850266102778	0.538525179352887	0.244970157759791	0.227147711722849	0.310206622115075	0.251350670818003	0.0758098613515652	0.116265511332995	0.146952197553447	0.113591058201426	0.15470923793157	0.196051385036561	0.192229684538373	0.114023406827545	0.230727757869373	0.110508818209394	0.154012072140774	0.0385591841299887	0.120907010057108	0.0773551449318508	0.113647877810831	0.203923615657307
ENSRNOG00000024140	51.9582116051878	53.3845449685493	45.9519678288861	46.3849687815953	54.5466884611802	45.4295423445699	60.0249813792671	57.6670253333876	55.1137692025879	59.1016349276056	62.4179459108266	57.8178486245261	63.6628514088412	47.5620660098697	54.8239060303438	51.8806501065332	48.9142846683071	48.03449964835	61.5278228202391	60.2294456110423	60.0504816616971	58.055036271354	56.6345257757306	59.6272652181966
ENSRNOG00000012415	62.211093123719	77.7963852097697	69.9224346291782	64.1922013788641	64.9170918063447	65.1913932644578	61.5760144898424	65.2075454579277	75.2412873914284	64.06229674448	59.2217356140391	74.4400068080015	71.3596359959369	68.4219333777598	69.4333620552602	85.9356409456934	73.1406992445912	67.8155781078315	80.6253197656951	72.5683845326386	66.176436837924	98.8985527953713	83.1902465575281	68.0289181832776
ENSRNOG00000012964	1.31051869033857	0.934603378300933	1.88608823178264	2.01049400291744	1.22485078879896	1.89289759769041	0.775516555287688	0.861773728518869	0.758098613515652	0.581327556664973	1.43278392614611	1.06018320987998	0.696191570692067	0.862626094160868	1.49939153939931	1.14023406827545	1.1151841630353	0.884070545675153	0.962575450879836	0.771183682599773	0.926953743771164	0.657518731920732	0.492474137180266	0.489416677577537
ENSRNOG00000055093	24.7456764469812	26.9539614301989	26.5424052981775	28.6495395415736	24.0479038200862	27.447015166511	16.8674850775072	19.4976306077394	18.3838913777546	18.7187473246121	18.4425007929576	20.3327994180553	19.1452681940318	23.9966895284751	23.9518186934812	27.7076878590936	22.1114101291482	27.3325143704568	24.1413923080663	18.0071389887047	18.0554468351948	23.2838986244871	17.9563646941113	20.7186393507824
ENSRNOG00000013190	129.934073680333	162.658371959494	106.272498732625	116.608652169212	210.470193875287	152.264682758217	229.630452020685	222.948045015569	199.342030423941	218.501650965141	237.364537098205	183.449558995304	226.416969712853	162.056074871221	195.882048544602	131.583011478987	178.121829075156	113.382047482838	200.446711891217	258.539329591574	255.234698230556	140.592975913639	173.919135676508	243.280873479167
ENSRNOG00000013194	20.6599417065139	15.8134891608518	18.0721545118082	22.6539592114448	14.534896027081	25.1376800973287	14.5797112394085	16.6250515126765	14.2522539340943	13.2542682919614	17.4505734594718	14.123154903044	16.9793388629899	20.0756618277438	15.0708072678084	14.7850350853051	19.8041325504545	25.3801919154242	13.3220442401769	17.6215471474048	12.2519103524536	13.2664073558124	15.1909330007144	11.5012919230721
ENSRNOG00000039255	0.192723336814495	0.0373841351320373	0.240047593135972	0.394918464858784	0.204141798133159	0.378579519538082	0.69796489975892	0.646330296389152	0.606478890812521	0.697593067997968	0.734760987767235	0.567955291007132	0.580159642243389	0.35289249306581	0.153783747630698	0.076015604551697	0.153818505246249	0.184181363682323	0.385030180351934	0.655506130209807	0.806046733714056	0.348098152193329	0.340943633432492	0.367062508183153
ENSRNOG00000047027	0.847982681983778	0.56076202698056	1.234530478985	0.25131175036468	0.734910473279374	0.378579519538082	0.34898244987946	0.646330296389152	0.379049306757826	0.852613749775294	0.771499037155596	0.984455837745696	0.193386547414463	0.588154155109683	0.692026864338141	0.836171650068667	0.846001778854368	0.589380363783435	1.7326358115837	0.809742866729762	1.20907010057108	0.966939311648135	1.13647877810831	0.448631954446075
ENSRNOG00000023753	98.9056164531988	100.451171099784	82.4049094722488	74.7831965728042	113.543668121663	106.835140413647	130.635763738211	110.666109637298	115.344704046406	125.295466046524	111.353027696124	126.010347231449	105.086249865019	115.513476063542	112.108352022779	108.664306706651	113.671875376978	89.4753064768727	111.851267392237	116.988564650386	117.642520785566	88.146187649844	120.656163609165	110.077967731814
ENSRNOG00000051938	0.693804012532182	1.27106059448927	0.411510159661667	0.574426857976412	1.06153735029243	0.870732894937589	1.47348145504661	0.75405201245401	1.06133805892191	1.31767579510727	0.918451234709043	0.340773174604279	1.00561004655521	1.17630831021937	1.07648623341489	0.950195056896212	1.03827491041218	0.920906818411617	0.847066396774256	1.23389389215964	1.12846542719968	0.154710289863702	0.947065648423589	1.34589586333823
ENSRNOG00000058564	0.038544667362899	0.0747682702640747	0	0.0718033572470515	0.0408283596266319	0.0757159039076165	0	0.107721716064859	0.113714792027348	0.0775103408886631	0.183690246941809	0.0378636860671422	0.0386773094828926	0	0	0.114023406827545	0.0384546263115622	0	0.11550905410558	0.154236736519955	0.0806046733714056	0.116032717397776	0.0378826259369436	0.0815694462629228
ENSRNOG00000059551	0.038544667362899	0.112152405396112	0.0685850266102778	0	0.0816567192532638	0.151431807815233	0.387758277643844	0.28725790950629	0.416954237433608	0.930124090663957	0.404118543271979	0.492227918872848	0.0773546189657852	0	0.0384459369076745	0.152031209103394	0.0769092526231243	0.110508818209394	0.616048288563095	1.3495714445496	1.00755841714257	0.193387862329627	0.265178381558605	0.203923615657307
ENSRNOG00000051553	0.077089334725798	0.0373841351320373	0.102877539915417	0.179508393117629	0.449111955892951	0.340721567584274	0.193879138821922	0.251350670818003	0	0	0	0.0378636860671422	0.232063856897356	0.0392102770073122	0	0.076015604551697	0.153818505246249	0.147345090945859	0.154012072140774	0	0.0806046733714056	0.0773551449318508	0.189413129684718	0.489416677577537
ENSRNOG00000059913	0	0.112152405396112	0.0685850266102778	0	0.0408283596266319	0.0378579519538082	0.0775516555287688	0.251350670818003	0.0758098613515652	0.116265511332995	0.330642444495256	0.189318430335711	0.0386773094828926	0	0.0384459369076745	0.152031209103394	0.0769092526231243	0.0736725454729294	0.269521126246354	0.231355104779932	0.241814020114217	0.154710289863702	0.113647877810831	0.203923615657307
ENSRNOG00000060438	10.291426185894	11.9255391071199	12.5510598696808	10.3396834435754	13.9632989923081	14.0453001748629	44.2044436513982	35.260908391897	38.1323602598373	41.4680323754347	35.746122054876	36.765639171195	18.0623035285108	17.5269938222686	20.2994546872521	13.9488634352364	24.2264145762842	10.6456828208383	21.7157021718491	39.2532494443285	27.929519323192	16.051192573359	32.0108189167173	28.9979381464691
ENSRNOG00000046250	0.38544667362899	0.224304810792224	0.205755079830833	0.143606714494103	0.204141798133159	0.454295423445699	0	0.430886864259434	0.0379049306757826	0.232531022665989	0	0	0.116031928448678	0	0.461351242892094	0.152031209103394	0.423000889427184	0.184181363682323	0.154012072140774	0.347032657169898	0	0.348098152193329	0.0757652518738871	0.0815694462629228
ENSRNOG00000052093	0.038544667362899	0.336457216188336	0.0342925133051389	0	0.0816567192532638	0.0757159039076165	0.193879138821922	0.28725790950629	0.492764098785174	1.08514477244128	0.624546839602149	0.378636860671422	0.0773546189657852	0	0.115337810723024	0.076015604551697	0.34609163680406	0.0736725454729294	0.500539234457515	0.424151025429875	0.443325703542731	0.0386775724659254	0.340943633432492	0.122354169394384
ENSRNOG00000054056	0.925072016709576	1.00937164856501	0.685850266102778	0.93344364421167	1.0207089906658	0.567869279307123	1.62858476610415	0.682237535077438	1.40248243500396	1.24016545421861	1.13887953103921	1.28736532628283	1.12164197500389	0.941046648175493	1.34560779176861	1.10222626599961	1.23054804196999	0.699889181992829	1.23209657712619	0.694065314339796	1.00755841714257	0.541486014522956	0.719769892801928	1.10118752454946
ENSRNOG00000030145	0.038544667362899	0.0373841351320373	0	0	0	0.151431807815233	0.116327483293153	0	0.0758098613515652	0.0387551704443315	0.0734760987767235	0.0757273721342843	0	0.0784205540146244	0.0384459369076745	0	0.0384546263115622	0.0736725454729294	0.0385030180351934	0.0771183682599773	0.120907010057108	0.0773551449318508	0	0
ENSRNOG00000022921	9.98306884699084	20.8977315388089	15.5345085272279	11.0218153374224	18.740217068624	15.2567546373847	35.1308999545323	31.5624628070036	32.5224305198215	32.7868741959045	35.1215752152738	31.2754046914594	20.885747120762	18.7425124094952	17.954252535884	19.0419089402001	19.6118594188967	18.5654814591782	27.7606760033745	30.8087881198609	30.6297758811341	22.5877023201004	30.230335497681	26.9994867130274
ENSRNOG00000014166	43.6325634548017	39.5524149696955	53.084810596355	48.754479570748	38.0928595316476	48.761042116505	52.0759366875683	57.7747470494525	58.9800721315177	38.7164152738872	52.5721486747456	51.0781125045748	40.2244018622083	46.5425988076796	46.1351242892094	42.3026839330194	40.0312659903362	65.4212203799613	39.5811025401789	45.4998372733866	36.3527076905039	48.0375450026794	47.694226054612	34.8709382773995
ENSRNOG00000010529	161.116709576918	119.741384827916	124.104605651298	157.859680907643	86.6786074873395	112.324543446949	40.9472741191899	60.0369030868145	50.4893676601424	49.6453733391887	50.4413418102206	47.7839718167334	84.6646304580519	100.378309138719	75.5462660235804	126.489965974024	92.9832864213573	148.560687946162	59.7566839906202	45.9239882988165	46.5491988719867	61.9614710904125	50.383892496135	53.1017095171627
ENSRNOG00000015609	1.19488468824987	1.00937164856501	1.09736042576444	1.47196882356456	0.816567192532638	1.47646012619852	1.51225728281099	1.36447507015488	1.09924298959769	0.891368920219625	0.771499037155596	1.47668375661854	1.31502852241835	1.6076213572998	1.34560779176861	1.10222626599961	0.88445640516593	1.06825190935748	1.03958148695022	1.42668981280958	1.04786075382827	1.19900474644369	1.13647877810831	1.18275697081238
ENSRNOG00000015597	24.8998551164328	25.8698215113698	19.2380999641829	23.8028129273976	27.3141725902167	25.4784016649129	31.1757655225651	28.4026258024344	32.0675713517121	32.5543431732385	29.3169634119127	31.426859435728	28.7372409457892	28.8587638773818	29.295803923648	26.5674537908181	28.4179688442444	22.6543077329258	34.036667943111	31.0015840405109	32.5239857053621	31.2901561249337	28.9044435898879	31.648945150014
ENSRNOG00000061312	50.4935142453977	51.9639478335319	53.1876881362704	55.3244867588532	51.9745018047024	51.6003885130406	54.4800380089601	44.5608832121632	49.9586986306814	55.7299350989488	47.6492500567052	53.0470241800662	49.6229880665512	52.7378225748349	58.3993781627576	54.8832664863252	47.9144643842065	51.68129064926	57.8700361068957	50.2426169213752	56.7456900534695	55.6183492060007	53.717563578586	61.3810083128494
ENSRNOG00000015293	0	0.0373841351320373	0	0	0.163313438506528	0.151431807815233	0.0775516555287688	0	0.15161972270313	0.0775103408886631	0.0367380493883617	0.113591058201426	0.0386773094828926	0.0784205540146244	0.0384459369076745	0.0380078022758485	0.0384546263115622	0.110508818209394	0.0385030180351934	0	0.120907010057108	0.116032717397776	0.113647877810831	0.122354169394384
ENSRNOG00000015230	19.8119590245301	17.1593180256051	14.81436574782	19.2073980635863	20.9041201288355	23.3583563554997	23.5757032807457	22.3702097028023	21.3025710397898	25.8496986863691	23.1449711146679	20.522117848391	21.5045840724883	21.8793345700802	23.4135755767738	16.5333939899941	20.9962259661129	17.7919197317125	18.0194124404705	22.4800043477834	24.141099674736	22.4329920302367	22.0855709212381	20.8002087970453
ENSRNOG00000059984	99.0597951226504	50.6181189687786	60.6977485500958	103.684047864742	55.5265690922194	50.4646499544264	16.945036733036	19.2103726982331	17.777412486942	21.7804057897143	22.042829633017	15.978475520334	38.2905363880637	27.6040350131478	35.4471538288759	39.8701845873651	27.1105115496513	42.6195675560897	24.7959436146646	22.9041553732133	27.2846819362208	18.1011039140531	17.3502426791202	28.2638131301028
ENSRNOG00000058790	30.2575638798757	29.1222412678571	23.216031507579	33.3526594412554	27.1916875113368	28.0148844458181	31.369644661387	33.6450826509242	29.2247015510284	28.058743401696	27.2963706955528	28.5870829806923	24.4440595931881	28.1137686142428	35.6393835134143	29.4940545660584	29.3408798757219	30.2425799166375	29.7628329412045	33.1608983517902	32.000055328448	30.2845392408196	27.0103122930408	35.1564313393197
ENSRNOG00000001488	167.12967768553	199.257440253759	183.704993775629	165.937558597936	158.822318947598	142.913768625626	144.323630939039	133.790371352554	150.141430406775	144.556785757357	139.825015972105	153.878020176866	178.689169810964	157.154790245307	170.161716753367	185.706121919796	158.856061293063	166.242098859665	206.068152524355	145.213887433537	156.292461667155	201.471474975005	183.427674786681	170.276219073851
ENSRNOG00000001489	16.805474970224	15.9630257013799	15.2258759074817	17.2328057392924	14.4532393078277	16.9603624753061	15.1225728281099	14.3269882366262	15.3135919930162	15.6570888595099	14.7319578047331	15.5619749735954	13.1889625336664	14.7822744317567	17.7620228513456	14.2149180511673	13.5360284616699	16.0606149130986	16.9028249174499	15.5393512043854	14.2670271867388	15.4323514139042	17.1229469234985	14.9679933892463
ENSRNOG00000001490	24.2445957712635	24.3370719709563	23.3189090474945	24.6285515357387	25.3544113281384	23.9262256348068	23.7308065918033	23.8783137277103	24.2212507018251	22.9818160734886	25.900324818795	24.3084864551053	23.9025772604276	21.3696009689852	25.9125614757726	24.7050714793015	22.8420480290679	22.1385999146153	23.3328289293272	24.0223717129829	22.9320295741649	26.2233941318974	22.3886319287337	22.6355213379611
ENSRNOG00000021493	1.61887602924176	1.45798127014946	1.20023796567986	1.29246043044693	2.53135829685118	1.8171816937828	2.9857387378576	2.3339705147386	3.14610924608995	2.44157573799289	2.75535370412713	2.99123119930423	1.5857696887986	1.96051385036561	1.92229684538373	1.90039011379242	2.73027846812091	1.84181363682323	1.96365391979487	3.16185309865907	3.10327992479911	2.4366870653533	2.3487228080905	2.40629866475622
ENSRNOG00000014434	155.065196800943	135.554873988767	120.709646834089	170.532973461747	161.108707086689	155.899046145782	64.9107356775795	60.5036971897622	71.9056534919596	77.6653615704404	64.8059191210701	74.2128246915986	105.975827983126	124.374998667194	125.372200255927	144.125586230017	115.671515945179	112.571649482636	84.8991547676015	65.8976456781506	88.0606056582606	90.737585005061	75.2348951107699	99.1476619325827
ENSRNOG00000048190	11.447766206781	12.1124597827801	12.7225224362065	14.7555899142691	10.0846048277781	14.3860217424471	16.6348301109209	22.2983952254257	20.9614266637078	13.4867993146274	16.9362407680348	16.508567125274	13.8464767948756	16.7427882821223	14.6863478987317	8.9318335348244	17.8044919822533	26.8168065521463	15.4397102321126	15.0380818106956	12.3728173625108	15.4710289863702	19.7368481131476	12.0722780469126
ENSRNOG00000012692	25.0154891185214	25.7950532411058	25.3421673324976	24.8439616074798	21.2307470058486	21.2383110460864	14.1919529617647	14.3628954753145	16.564454705317	15.7733543708429	15.5034568418886	18.4396151146982	17.9849489095451	19.095404902561	25.7972236650496	23.4888218064744	17.5353095980723	20.0757686413733	23.8333681637847	17.6215471474048	20.07056366948	25.6819081173745	20.7596790134451	21.9421810447262
ENSRNOG00000012988	6.47550411696703	4.52348035097652	6.03548234170445	10.5909951939401	6.57336589988773	7.7987381024845	3.4898244987946	5.17064237111321	3.79049306757826	3.10041363554652	4.2248756796616	3.48345911817708	4.1771494241524	5.84233127408952	4.53662055510559	4.25687385489503	3.73009875222153	6.66736536530011	4.81287725439918	4.47286535907868	3.54660562834184	3.05552822480811	3.67461471588353	3.42591674304276
ENSRNOG00000047387	3.39193072793511	0.299073081056299	0	0.753935251094041	1.87810454282507	1.70360783792137	7.05720065311796	7.0378187829041	7.846320649887	10.0763443155262	5.65765960580771	6.47469031748131	1.39238314138413	9.21441509671837	7.61229550771955	7.14546682785952	2.61491458918623	4.86238800121334	2.46419315425238	1.0025387873797	6.81109489988377	4.09982268138809	0.0378826259369436	4.32318065193491
ENSRNOG00000039076	3.08357338903192	1.86920675660187	1.71462566525694	3.3388561119879	2.8171568142376	4.24009061882652	1.31837814398907	1.68764021834945	1.47829229635552	1.93775852221658	1.68995027186464	1.28736532628283	2.74608897328537	2.2349857894168	1.99918871919907	1.63433549786149	1.76891281033186	2.68904790976192	1.54012072140774	1.38813062867959	1.77330281417092	0.812229021784434	1.43953978560386	3.14042368112253
ENSRNOG00000010994	27.7907051686502	30.6549908082706	34.2582207918338	32.5269208329143	12.4526496861227	14.9160330698004	1.00817152187399	1.75945469572602	1.40248243500396	2.05402403354957	1.02866538287413	1.59027481481997	12.3767390345256	6.70495736825039	5.15175554562838	16.1533159672356	9.42138344633273	28.3270937343414	5.96796779545498	2.08219594301939	4.11083834194168	4.02246753645624	2.19719230434273	6.28084736224506
ENSRNOG00000011174	0.886527349346677	0.523377891848523	0.548680212882222	1.04114868008225	0.367455236639687	0.454295423445699	0.0775516555287688	0	0.189524653378913	0.193775852221658	0.0734760987767235	0.0378636860671422	0.734868880174959	0.196051385036561	0.153783747630698	0.228046813655091	0.0384546263115622	0.147345090945859	0.500539234457515	0.539828577819841	0.443325703542731	0.348098152193329	0.340943633432492	0.326277785051691
ENSRNOG00000042605	0.539625343080586	0.299073081056299	0.411510159661667	0.610328536599938	0.612425394399478	0.605727231260932	0.0775516555287688	0.0359072386882862	0.0758098613515652	0.0775103408886631	0	0	0.541482332760496	0.156841108029249	0.153783747630698	0.380078022758485	0.153818505246249	0.331526454628182	0.500539234457515	0	0.322418693485622	0.232065434795552	0.113647877810831	0.244708338788768
ENSRNOG00000011282	171.755037769078	183.257030417247	176.229225875109	163.747556201901	189.770215544585	160.858437851731	168.82995408613	166.825030945778	154.614212226517	178.041253021259	163.26389148188	159.78475520334	196.635441411026	163.428434566477	179.504079421932	167.348353420561	179.121649359257	155.6700885843	178.769512737403	175.752761264488	184.745911367262	161.440187472773	167.782150274723	176.10843448165
ENSRNOG00000059492	7.09221879477341	8.29927799931229	6.7899176344175	8.14968104754035	8.65561224084596	10.9409481146506	9.92661190768241	10.3053775035381	11.5230989254379	10.2701201677479	9.6988450385275	7.79991932983128	8.39297615778769	11.802293379201	8.03520081370397	6.49933418917009	7.57556138337775	10.5351740026289	7.58509455293311	7.94319193077766	9.35014211108304	8.23832293524211	7.50075993551483	7.54517377932036
ENSRNOG00000052406	6.20569144542674	7.14036981021913	5.96689731509417	8.0778776902933	8.08401520607311	9.27519822868302	12.7960231622469	11.8852960058227	12.4328172616567	11.2389994288561	12.6011509402081	10.2610589241955	6.65249723105753	10.3907234069377	9.4961464161956	6.95542781648027	8.07547152542806	9.83528482063607	8.00862775132024	12.7245307628963	10.5189098749684	7.34873876852583	7.57652518738871	8.85028491952712
ENSRNOG00000051578	3.39193072793511	3.73841351320373	2.91486363093681	3.98508632721136	3.8378658049034	4.69438604227222	7.79394138064127	6.57102467995637	7.99794037259013	7.20846170264567	5.84134985274951	5.37664342153419	2.74608897328537	5.33259767299446	6.0360120945049	4.37089726172258	3.92237188377934	4.49402527384869	6.00647081349018	7.51904090534779	7.85895565371204	6.34312188441177	6.06122014991097	7.13732654800574
ENSRNOG00000042347	2.54394804595133	3.4019562970154	4.04651657000639	4.02098800583489	3.26626877013055	5.48940303330219	4.38166853737544	4.23705416521777	4.359067027715	3.44921016954551	4.9963747168172	3.71064123457993	2.70741166380248	4.35234074781165	3.72925588004443	2.81257736841279	2.96100622599029	3.94148118280172	3.69628973137857	3.7402408606089	3.58690796502755	2.39800949288738	3.29578845651409	3.26277785051691
ENSRNOG00000042826	23.2424344198281	14.4302761609664	13.5455427555299	15.4736234867396	16.9029408854256	12.4552661928029	15.432779450225	13.3934000307308	16.8297892200475	11.1614890879675	13.2624358291986	16.6978855556097	11.6418701543507	13.8804380605885	15.1861450785314	22.2345643313714	13.0745729459311	12.8926954577626	14.2846196910568	12.5702940263763	12.9370500761106	17.2501973198027	14.2438673522908	15.1719170049036
ENSRNOG00000058436	6.47550411696703	8.4114304047084	2.53764598458028	9.94476497871664	9.75797795076502	5.22439736962554	8.99599204133718	6.96600430552752	7.99794037259013	8.29360647508695	8.55996550748828	8.17855619050271	9.24387696641133	12.429657811318	8.84256548876514	10.9082392531685	10.7672953672374	9.17223191137971	7.89311869721466	8.40590214033753	9.39044444776875	7.61948177578731	5.53086338679376	9.66597938215635
ENSRNOG00000043341	13.4520889096517	11.2152405396112	9.39614864560806	12.7450959113516	12.4118213264961	12.9095616162486	8.87966455804403	8.0791287048644	9.62785239164878	9.41750641797256	9.77232113730422	9.27660308644983	9.43726351382579	11.2141392240913	13.2638482331477	10.3761300213066	10.805749993549	11.8981160938781	9.04820923827046	9.79403276901712	9.47104912114015	9.24393981935617	8.63723871362314	10.073826613471
ENSRNOG00000042547	19.6963250224414	21.6080301063176	21.1241881959656	0.0359016786235258	16.1680304121462	0	0	15.7273705454694	0	31.7404845939075	0.110214148165085	14.1610185891112	15.6643103405715	25.9572033788407	18.6847253371298	0.076015604551697	39.9928113640247	0	0.0385030180351934	16.927481833065	15.8791206541669	0	0	0
ENSRNOG00000058030	9.98306884699084	7.17775394535117	5.76114223526333	9.80115826422254	7.92070176756659	10.2216470275282	12.6021440234249	10.0540268327201	12.2432926082778	11.1227339175232	12.3072465451012	11.6998789947469	7.38736611123249	10.2730925759158	9.30391673165723	8.36171650068667	8.65229092010149	7.91979863833991	10.7038390137838	11.6834327913866	12.0100963323394	9.16658467442432	10.3419568807856	10.8895210761002
ENSRNOG00000057250	4.04719007310439	2.99073081056299	2.60623101119056	3.51836450510553	4.57277627818277	4.27794857078033	5.70004668136451	3.59072386882862	5.19297550258221	5.50323420309508	4.92289861804047	6.20964451501131	3.6356670913919	3.99944825474584	4.2290530598442	3.64874901848146	2.76873309443248	3.16791945533596	5.73694968724382	5.4368449623284	4.51386170879871	4.29321054371772	6.40216378334346	5.3835834533529
ENSRNOG00000051570	4.89517275508817	6.35530297244635	7.16713528077403	4.88262829279951	5.55265690922194	7.53373243880784	10.8572317740276	13.9679158497433	16.2233103292349	13.3705338032944	13.813506570024	14.0852912169769	6.65249723105753	9.52809731277686	8.53499799350374	7.6015604551697	7.34483362550837	5.82013109236142	11.0503661761005	11.4906368707366	10.5592122116541	11.912692319505	10.076778499227	11.8275697081238
ENSRNOG00000047884	9.59762217336185	8.74788762089674	7.92157057348709	10.9141103015518	11.2686272569504	11.9252548654496	18.6899489824333	13.429307269419	16.1854053985592	16.0833957343976	15.2830285455585	16.1299302646026	10.2494870129665	12.429657811318	12.9562807378863	10.52816123041	9.76747508313679	8.6565240930692	15.0161770337254	17.8529022521847	17.5718187949664	11.951369891971	13.3725669557411	15.1719170049036
ENSRNOG00000026569	12.7582848971196	14.6545809717586	13.8884678885813	16.5865755240689	18.2094483934778	17.4525158507056	22.6450834144005	17.3431962864422	21.1888562477625	18.3311956201688	21.4182827934149	19.1211614639068	16.3218246017807	19.8404001657	18.3387119049607	15.2791365148911	17.4584003454492	12.4138239121886	17.4033641519074	22.2100900588735	19.3048192724516	16.7087113052798	18.4488388312915	18.9241115329981
ENSRNOG00000028767	1.00216135143537	0.897219243168896	0.994482885849028	0.861640286964618	0.571597034772847	0.795016991029973	1.31837814398907	0.897680967207155	1.25086271230083	1.04638960199695	0.955189284097405	0.795137407409985	0.425450404311819	1.01946720219012	1.15337810723024	1.44429648648224	0.807547152542806	0.515707818310506	0.693054324633482	1.0025387873797	1.12846542719968	0.812229021784434	0.568239389054154	1.10118752454946
ENSRNOG00000051875	0.269812671540293	0.0373841351320373	0.0342925133051389	0.215410071741155	0.285798517386423	0.151431807815233	0.116327483293153	0.0359072386882862	0.265334514730478	0.116265511332995	0.183690246941809	0.189318430335711	0.0386773094828926	0.156841108029249	0.192229684538373	0.076015604551697	0.0769092526231243	0.221017636418788	0.192515090175967	0.192795920649943	0.201511683428514	0.0386775724659254	0.113647877810831	0.244708338788768
ENSRNOG00000061533	4.47118141409628	3.17765148622317	3.36066630390361	3.98508632721136	3.38875384901045	4.08865881101129	3.64492780985214	3.77026006227005	4.54859168109391	4.18555840798781	4.33508982782668	3.48345911817708	2.51402511638802	4.43076130182628	2.92189120498326	3.15464758889542	2.96100622599029	4.64137036479455	4.23533198387128	3.62456330821893	3.34509394491333	2.55271978275108	3.8261452196313	3.42591674304276
ENSRNOG00000059824	0.308357338903192	0.0747682702640747	0.240047593135972	0.287213428988206	0.408283596266319	0.416437471491891	0.387758277643844	0.359072386882862	0.303239445406261	0.271286193110321	0.257166345718532	0.227182116402853	0.116031928448678	0.156841108029249	0.307567495261396	0.228046813655091	0.230727757869373	0.368362727364647	0.269521126246354	0.192795920649943	0.201511683428514	0.309420579727403	0.303061007495549	0.122354169394384
ENSRNOG00000055124	0.038544667362899	0	0	0	0.0816567192532638	0.0378579519538082	0	0.0718144773765724	0.113714792027348	0.0387551704443315	0.0734760987767235	0.113591058201426	0	0	0	0	0	0.0368362727364647	0.0385030180351934	0.115677552389966	0	0	0.0378826259369436	0
ENSRNOG00000011675	5.01080675717687	3.4019562970154	5.7268497219582	5.45705515077592	3.75620908565013	6.77657339973167	8.02659634722757	8.15094318224097	7.05031710569556	5.19319283954043	7.34760987767235	6.20964451501131	4.83466368536158	7.95968623248438	5.03641773490536	4.75097528448106	5.46055693624183	6.07798500151667	4.88988329046957	5.82243680362829	5.23930376914136	4.06114510892217	6.74310741677596	5.50593762274729
ENSRNOG00000054736	0.192723336814495	0	0.0685850266102778	0.0359016786235258	0.0408283596266319	0.189289759769041	0.310206622115075	0.107721716064859	0.0758098613515652	0.116265511332995	0.0367380493883617	0.113591058201426	0	0	0.153783747630698	0.0380078022758485	0.0384546263115622	0.0368362727364647	0.0770060360703869	0.0385591841299887	0.0403023366857028	0	0.0757652518738871	0.122354169394384
ENSRNOG00000058087	1.73451003133045	1.30844472962131	0.720142779407917	3.19524939749379	1.26567914842559	1.4007442222909	0.271430794350691	0.502701341636007	0.416954237433608	0.542572386220642	0.587808790213788	0.378636860671422	0.657514261209174	0.548943878102371	1.11493217032256	0.76015604551697	0.461455515738746	1.10508818209394	2.27167806407641	0.84830205085975	2.37783786445646	1.08297202904591	0.378826259369436	0.734125016366305
ENSRNOG00000054954	4.20136874255599	3.28980389161929	2.12613582491861	8.54459951239913	4.12366432228982	3.97508495514986	0.930619866345226	1.00540268327201	0.758098613515652	2.40282056754855	1.35930782736938	0.795137407409985	3.86773094828926	1.76446246532905	1.69162122393768	2.77456956613694	1.57663967877405	2.02599500050556	4.92838630850476	1.42668981280958	4.43325703542731	2.08858891315997	0.909183022486646	1.38668058646969
ENSRNOG00000053260	11.1779535352407	8.1123573236521	8.40166575975903	18.5252661697393	10.4520600644178	11.4709594420039	6.90209734206043	3.3752804366989	5.68573960136739	8.13858579330962	6.06177814907968	6.2853718871456	8.93445849054819	7.64600401642588	8.57344393041141	6.91742001420443	5.15291992574933	9.50375836600789	12.2824627532267	4.78133883211859	17.491214121595	8.89584166716284	3.93979309744213	6.32163208537652
ENSRNOG00000058538	0.616714677806384	0.934603378300933	0.6172652394925	2.2259040746586	0.979880631039165	0.492153375399507	0.232654966586306	0.143628954753145	0.341144376082043	0.775103408886631	0.330642444495256	0.189318430335711	0.502805023277604	0.509733601095059	0.42290530598442	0.646132638689424	0.384546263115622	0.55254409104697	1.50161770337254	0.308473473039909	1.16876776388538	0.696196304386657	0.492474137180266	0.244708338788768
ENSRNOG00000058909	480.420734011173	496.087473202135	503.894190505711	572.416363973495	416.204298033886	385.204661129999	374.496944548425	356.630694652059	403.952846211815	336.743675990797	383.69218781205	398.40170479847	362.019616759875	380.418107524943	418.445577303129	534.427707800706	408.580404560348	523.296090494218	431.503323120413	360.875404272564	315.164272882196	520.019961804367	409.397538500549	368.489973492754
ENSRNOG00000055179	1.88868870078205	0	7.64723046704597	0.789836929717567	5.67514198810183	3.55864748365797	2.36532549362745	4.4165903586592	5.04135577987908	2.28655505621556	2.27775906207843	3.29414068784137	1.39238314138413	3.5289249306581	4.2290530598442	1.59632769558564	3.4609163680406	2.39435772787021	1.42461166730216	0	4.59446638217012	0	3.14425795276632	7.09654182487428
ENSRNOG00000052600	53.1145516260748	63.4782614541994	54.9366063148325	43.6923428848309	47.8508374824126	41.5301732933276	39.0084827309707	37.3076209971294	36.2371137260482	40.4991531143265	38.2810474626729	39.7947340565664	50.8219846605209	45.9936549295772	53.2091766802215	56.4795941819109	54.1825684729911	50.5025299216931	47.974760471851	41.1040902825679	48.4434086962147	53.4910827203748	49.7777704811439	52.9385706246369
ENSRNOG00000059741	129.163180333075	122.470426692554	88.646146893784	107.52552747746	182.829394408058	127.392008324565	221.216097395813	182.085607388299	192.329618248921	193.504566028547	203.198151167029	177.580687654897	185.72844013685	160.291612405892	181.926173447116	125.88184113761	175.237732101789	99.08957366109	163.522317595467	211.072973927558	203.567102599485	158.500691965362	146.302701368476	205.514219859434
ENSRNOG00000058422	11.3321322046923	8.67311935063266	7.27001282068945	17.8790359545158	8.32898536383291	11.7359651056806	2.63675628797814	4.02161073308805	4.51068675041813	7.09219619131267	4.55551812415685	2.61259433863281	10.2494870129665	4.8228640718994	4.30594493365954	7.03144342103197	6.11428558353839	6.59369281982718	9.51024545469278	6.90209395926797	12.5340267092536	7.34873876852583	3.29578845651409	5.83221540779898
ENSRNOG00000059572	30.1033852104241	36.2626110780762	30.9318470012353	37.9121726264432	31.3153518336267	31.9142534970603	38.3880694867406	36.9844558489348	34.000722816177	38.4451290807769	40.9996631174117	34.2666358907637	46.7608671648172	35.916613738698	36.3698563146601	35.1952249074357	44.4150933898543	36.6152551000459	33.8826558709702	42.9163719366774	32.403078695305	36.318240545504	31.2531663979785	34.381521599822
ENSRNOG00000061893	11.3706768720552	13.5704410529296	12.7911074628168	10.5909951939401	6.69585097876763	7.53373243880784	9.4613019745098	10.0540268327201	10.0827115597582	9.02995471352925	8.41301330993483	11.2076510758741	8.00620306295877	8.038106786499	10.3419570281644	9.72999738261721	9.49829269895586	12.8190229122897	10.8193480678894	9.1770858229373	9.06802575428313	9.66939311648135	10.0010132473531	7.7083126718462
ENSRNOG00000053234	37.5425060114636	44.7114256179167	38.3047373618401	32.778232583279	38.0112028123943	35.2078953170417	47.0350790781983	48.7261229000044	44.5761984747203	50.1104353845207	44.7836822044129	47.8596991888677	36.6660893897822	41.4060525197217	44.7126246236255	42.7967853626054	45.9532784423168	42.2143685559885	45.587573353669	40.4100249682281	41.1083834194168	39.7218669225054	44.6636159796565	47.6773413406784
ENSRNOG00000061039	30.1033852104241	28.6736316462726	31.9263298870843	30.1574100437616	27.39582930947	27.9013105899567	26.7553211574252	29.2643995309533	27.5947895319697	29.3764191968033	27.7739653376015	29.7608572487737	29.0466594216523	25.2514183927091	30.6414117154166	30.2922184138512	25.4954172445657	24.5329576424855	37.2324184400321	28.8422697292315	30.5491712077627	37.5559228644136	34.0185980913753	28.8755839770747
ENSRNOG00000056098	12.4499275582164	17.6826959174537	11.9680871434935	12.1706690533752	13.4325303171619	14.3481637904933	14.0368496507072	12.8188842117182	12.3570074003051	12.7116959057407	13.5563402243055	12.5328800882241	17.3274346483359	13.0178119664277	14.3018885296549	12.9226527737885	15.458759777248	12.1191337302969	15.2856981599718	13.572832813756	16.2821440210239	16.2832580081546	16.0243507713271	12.4801252782272
ENSRNOG00000060293	27.4438031623841	27.9633330787639	27.6054732106368	24.0541246777623	26.0893218014178	20.1782883913798	23.5757032807457	23.9501282050869	26.8366909184541	26.3922710725898	23.1449711146679	28.2841734921552	30.0909467776904	24.3495820215409	26.4892505293877	28.3158126955071	26.0337820129276	26.558952642991	33.4591226725831	29.1893023864014	27.2040772628494	39.3737687703121	30.3439833754918	28.2230284069713
ENSRNOG00000055716	3.00648405430612	2.95334667543095	1.71462566525694	3.30295443336437	2.49052993722455	2.08218735745945	3.33472118773706	2.40578499211518	2.57753528595322	3.48796533998984	2.71861565473877	2.91550382716995	2.20460664052488	2.19577551240948	2.61432370972187	2.54652275248185	2.15345907344748	2.32068518239728	3.11874446085067	2.31355104779932	3.14358226148482	3.09420579727403	3.44731896026187	3.34434729677983
ENSRNOG00000055796	1.31051869033857	0.747682702640747	0.240047593135972	0.753935251094041	0.408283596266319	0.681443135168548	0.193879138821922	0.179536193441431	0.113714792027348	0.271286193110321	0.367380493883617	0.0378636860671422	0.464127713794711	0.823415817153556	0.307567495261396	0.304062418206788	0.499910142050308	0.55254409104697	0.385030180351934	0.462710209559864	0.72544206034265	0.270743007261478	0.303061007495549	0.122354169394384
ENSRNOG00000055581	0.578170010443485	0.485993756716485	0.0685850266102778	0.287213428988206	0.0408283596266319	0.151431807815233	0	0	0	0.232531022665989	0	0	0.0773546189657852	0.0392102770073122	0.0384459369076745	0.114023406827545	0.0769092526231243	0.110508818209394	0.308024144281548	0.0771183682599773	0.564232713599839	0.309420579727403	0	0.0407847231314614
ENSRNOG00000057852	0	0	0.137170053220556	0.0718033572470515	0	0.0757159039076165	0.0387758277643844	0.107721716064859	0.113714792027348	0.116265511332995	0.0734760987767235	0.151454744268569	0.116031928448678	0.0392102770073122	0	0.076015604551697	0.0769092526231243	0	0	0.0385591841299887	0.120907010057108	0.0773551449318508	0.0757652518738871	0.163138892525846
ENSRNOG00000057848	0	0.0747682702640747	0	0	0	0	0.0387758277643844	0.0718144773765724	0	0	0.110214148165085	0.0757273721342843	0.0386773094828926	0	0	0.0380078022758485	0	0.110508818209394	0.154012072140774	0	0	0.0386775724659254	0	0.122354169394384
ENSRNOG00000056257	1.77305469869335	2.09351156739409	2.50335347127514	2.87213428988206	2.28638813909139	2.49862482895134	1.7449122493973	2.0826198439206	1.62991201905865	0.736348238442299	1.28583172859266	1.21163795414855	2.0885747120762	1.6076213572998	1.23026998104558	1.78636670696488	1.23054804196999	2.54170281881606	1.30910261319658	1.23389389215964	0.967256080456867	1.00561688411406	1.7426007930994	2.08002087970453
ENSRNOG00000054371	3.46902006266091	2.99073081056299	4.08080908331153	8.29328776203445	4.36863448004961	5.45154508134839	4.80820264278367	3.55481663014033	3.56306348352356	4.53435494198679	4.40856592660341	2.65045802469995	6.2657241362286	6.86179847627964	3.72925588004443	2.39449154337846	4.2684635205834	5.15707818310506	3.23425351495625	3.393208203439	3.34509394491333	2.78478521754663	2.68966644152299	3.79297925122591
ENSRNOG00000053450	112.550428699665	106.881242342495	129.557115266815	154.736234867396	142.409318377692	171.534380302705	62.9331684615959	74.7588709490119	67.129632226811	75.1850306620032	63.5568254418658	67.7381343741173	95.2622132563645	106.259850689816	76.4305225724569	112.123016713753	101.327940330966	121.854390212225	84.0520883708273	71.9128784024288	91.0832809096883	78.6701823956923	66.2188301377774	72.4336682814754
ENSRNOG00000060745	1.31051869033857	1.42059713501742	0.754435292713056	2.80033093263501	0.939052271412534	1.13573855861425	0.116327483293153	0.215443432129717	0.265334514730478	0.387551704443315	0.257166345718532	0.302909488537137	1.0442873560381	0.235261662043873	0.346013432169071	0.418085825034333	0.269182384180935	0.405199000101112	0.847066396774256	0.539828577819841	1.69269814079952	0.618841159454807	0.0378826259369436	0.367062508183153
ENSRNOG00000056036	10.291426185894	9.04696070195304	12.2081347366294	11.7757505885165	9.55383615263186	15.6353341569228	13.920522167414	13.0343276438479	13.6078701126059	12.9442269284067	13.1154836316451	11.5862879365455	11.0617105121073	10.5867747919743	12.3026998104558	10.7182002417893	9.9597482146946	12.1928062757698	12.3209657712619	12.2232613692064	12.2116080157679	11.0231081527887	11.5920835367047	12.2354169394384
ENSRNOG00000056327	0.077089334725798	0.261688945924261	0.240047593135972	0.179508393117629	0.285798517386423	0.265005663676658	0.271430794350691	0.323165148194576	0.227429584054696	0.271286193110321	0.183690246941809	0.265045802469995	0.348095785346033	0.156841108029249	0.307567495261396	0.266054615930939	0.192273131557811	0.110508818209394	0.423533198387128	0.347032657169898	0.241814020114217	0.425453297125179	0.265178381558605	0.0407847231314614
ENSRNOG00000027550	4.47118141409628	3.21503562135521	3.90934651678583	4.09279136308194	2.89881353349086	4.46723833054937	3.68370363761652	5.63743647406093	4.05582758230874	3.87551704443315	4.62899422293358	3.29414068784137	3.82905363880637	3.33287354562154	3.30635057406001	1.97640571834412	4.76837366263371	4.86238800121334	2.96473238870989	3.70168167647891	2.74055889462779	2.39800949288738	3.8261452196313	3.09963895799107
ENSRNOG00000027514	67.0291765440814	77.5346962638454	75.4435292713056	59.883999944041	66.3052560336502	56.4462063631281	58.9392582018643	62.6940387497477	60.496269358549	64.0235415740357	61.0219000340688	68.7983175839973	77.6253601321655	65.8340550952772	71.2787670268285	73.2030271832842	69.1029634818772	66.820998743947	76.9290300343165	65.2035803638108	69.4409261094659	88.4556082295714	84.8191994728167	78.6329461974576
ENSRNOG00000043328	119.295745488172	130.919241232395	95.3674795015913	97.8679759277313	116.442481655154	97.5978001369176	106.517198868764	110.235222773039	108.938770762199	115.994225139884	105.144297349491	115.067741958045	131.386820313386	107.789051493101	119.374634098329	116.493913975476	116.402153845099	103.98879793504	123.44067582083	111.821633976967	114.055612820539	144.499410732697	129.861641711843	117.990204019318
ENSRNOG00000027487	152.945240095983	178.658781796006	181.647442977321	165.327230061336	142.368490018065	145.601683214346	132.962313404074	145.316594971494	131.454299583614	148.122261438235	142.433417478678	137.937408342599	141.984403111699	143.862506339828	161.088475643156	160.887027033667	153.318595104198	166.647297859766	140.189488666139	137.964760817099	136.262200334361	142.526854536935	138.726176181087	148.211683859731
ENSRNOG00000027459	5.51188743289456	5.57023613467356	5.28104704899139	4.99033332867008	5.51182854959531	5.64083484111743	7.56128641405496	7.79187079535811	8.18746502596904	7.32472721397866	7.89868061849777	6.85332717815273	5.99498296984835	6.54811626022114	7.34317394936583	5.43511572544633	6.49883184665401	6.8883830017189	6.39150099384211	6.40082456557812	8.18137434719766	6.92328547140065	7.23558155395622	7.01497237861136
ENSRNOG00000019626	0	0.0747682702640747	0.0685850266102778	0	0	0.0378579519538082	0.0775516555287688	0	0.15161972270313	0.116265511332995	0.0734760987767235	0.0757273721342843	0.348095785346033	0.156841108029249	0.0384459369076745	0	0.0384546263115622	0.184181363682323	0	0.0771183682599773	0.120907010057108	0	0	0
ENSRNOG00000060429	2.89085005221742	3.73841351320373	1.71462566525694	2.62082253951738	1.95976126207833	2.57434073285896	2.4816529769206	2.36987775342689	2.53963035527743	2.67410676065888	2.4981873584086	1.7038658730214	2.01122009311042	1.96051385036561	2.72966152044489	2.31847593882676	3.07637010492497	4.08882627374758	2.27167806407641	2.73770207322919	3.06297758811341	2.32065434795552	2.19719230434273	1.91688198717869
ENSRNOG00000019623	1.42615269242726	1.98135916199798	1.20023796567986	1.47196882356456	1.18402242917232	1.32502831838329	1.31837814398907	0.969495444583727	1.13714792027348	1.00763443155262	1.06540343226249	1.47668375661854	0.773546189657852	0.980256925182805	0.922702485784188	0.76015604551697	1.34591192090468	2.24701263692435	1.42461166730216	1.19533470802965	0.967256080456867	1.00561688411406	0.833417770612759	1.10118752454946
ENSRNOG00000027436	5.47334276553166	5.49546786440949	4.04651657000639	5.8519736156347	5.55265690922194	6.01941436065551	3.33472118773706	3.80616730095834	4.54859168109391	4.57311011243112	3.71054298822453	3.44559543210994	4.52524520949843	5.29338739598715	5.76689053615118	5.62515473682558	4.5761005310759	5.30442327405092	4.38934405601205	3.58600412408894	3.66751263839895	4.02246753645624	4.62168036430712	5.42436817648437
ENSRNOG00000038445	0.38544667362899	0.672914432376672	0.342925133051389	0.430820143482309	0.285798517386423	0.151431807815233	0.155103311057538	0.179536193441431	0.113714792027348	0.193775852221658	0.110214148165085	0.151454744268569	0	0.0392102770073122	0.192229684538373	0.380078022758485	0.230727757869373	1.65763227314091	0.231018108211161	0.0771183682599773	0.0806046733714056	0.386775724659254	0.189413129684718	0.163138892525846
ENSRNOG00000019453	335.222972055133	340.793775863652	341.553432519183	355.031699908046	301.884891079316	282.609611335178	263.132767209113	274.834004920143	266.812807026834	239.506953345969	277.409010931519	254.557561429397	247.109330286201	250.828142015776	293.842295785356	318.125305048852	291.601431320576	359.632530726105	248.036442182716	256.187219359645	233.108715390105	316.421220343736	272.110902105066	250.010352795858
ENSRNOG00000031113	8.86527349346677	10.8413991882908	6.9613802009432	9.44214147798728	6.69585097876763	7.98802786225354	7.98782051946319	8.29457213699411	8.07375023394169	9.22373056575091	7.56803817400252	8.89796622577841	7.3100114922667	7.33232180036738	9.9574976590877	7.82960726882479	8.03701689911649	10.9772092754665	9.70276054486875	7.86607356251769	8.7053047241118	9.16658467442432	10.1525437511009	9.17656270457882
ENSRNOG00000031459	11.3706768720552	10.0937164856501	7.27001282068945	13.8939496273045	10.3704033451645	13.7045786072786	9.84906025215364	8.29457213699411	7.6188910658323	8.25485130464262	7.60477622339088	7.64846458556272	9.43726351382579	10.6651953459889	9.38080860547258	9.88202859172061	8.99838255690555	10.7193553663112	9.58725149076317	9.02284908641735	9.79346781462578	8.19964536277619	7.80382094301038	9.54362521276197
ENSRNOG00000031328	46.9088601806481	41.3842375911653	36.2471865635318	50.9085802881595	52.1786436028356	58.1876721530033	69.8740416314207	62.2990591241766	62.770565199096	67.8990586184689	64.4018005777981	56.8333927867804	50.2805023277604	54.4630747631566	55.515932894682	43.2908867921914	45.6456414318243	37.3151442820387	57.0614727281567	72.5298253485087	66.982483571638	42.8934278647113	52.6568500523516	63.4202444694225
ENSRNOG00000045583	0.423991340991889	0.822450972904821	0.445802672966806	0.646230215223464	0.530768675146215	0.870732894937589	0.814292383052073	0.789959251142296	0.796003544191434	0.542572386220642	0.808237086543958	0.757273721342843	0.232063856897356	0.509733601095059	0.692026864338141	0.570117034137727	0.88445640516593	0.442035272837576	0.308024144281548	0.809742866729762	0.685139723656947	0.50280844205703	0.681887266864984	0.693340293234844
ENSRNOG00000019376	15.6105902819741	11.5143136206675	11.6251620104421	17.7713309186453	17.3520528413186	23.4340722594073	30.5941281060993	24.6682729788526	30.3239445406261	30.8103605032436	27.8474414363782	26.7317623634024	16.0124061259175	22.4282784481826	24.1056024411119	13.9868712375122	16.8815809507758	16.0237786403621	24.1413923080663	28.0710860466317	26.035309498964	20.3057255446108	25.6086551333739	28.3045978532342
ENSRNOG00000026861	0.732348679895081	1.04675578369705	1.13165293906958	1.83098560979981	0.979880631039165	1.17359651056806	0.69796489975892	0.574515819012579	0.758098613515652	0.813858579330962	0.808237086543958	0.454364232805706	0.657514261209174	1.41156997226324	0.42290530598442	0.76015604551697	1.15363878934687	0.957743091148082	0.385030180351934	0.385591841299887	0.523930376914136	0.270743007261478	0.416708885306379	0.815694462629228
ENSRNOG00000019280	0.115634002088697	0	0	0.0718033572470515	0.0816567192532638	0.113573855861425	0.116327483293153	0.0359072386882862	0	0.0387551704443315	0.146952197553447	0.151454744268569	0	0.274471939051185	0.0384459369076745	0.114023406827545	0.0384546263115622	0	0	0	0.241814020114217	0.0386775724659254	0.0378826259369436	0.0815694462629228
ENSRNOG00000019127	4.47118141409628	4.48609621584448	2.50335347127514	6.35459711636406	5.83845542660836	5.83012460088647	8.80211290251526	8.65364452387697	9.74156718367612	8.52613749775294	10.9112006683434	7.79991932983128	4.25450404311819	6.94021903029426	7.91986300298095	3.72476462303315	5.61437544148808	7.58827218371173	5.92946477741979	11.0279266611768	9.51135145782586	4.02246753645624	4.77321086805489	6.85183348608552
ENSRNOG00000060288	54.0010789754215	53.4966973739454	58.6059052384824	61.4995754820997	53.1993525935014	56.3704904592205	38.7758277643844	43.0168719485669	46.0544907710758	40.3828876029935	47.8696783530353	43.7704210936163	39.9923380053109	48.8167948741037	53.1322848064062	55.2253367068079	49.8371956997846	56.3963335595275	53.6347041230245	49.1629597657355	40.3829413590742	64.282125438368	43.2998414459265	42.4568967798513
ENSRNOG00000047230	0.655259345169283	0.710298567508709	0.548680212882222	0.789836929717567	0.530768675146215	1.17359651056806	1.66736059386853	1.54401126359631	1.70572188041022	1.20141028377428	1.54299807431119	1.09804689594712	0.928255427589422	0.901836371168181	0.807364675061165	0.342070220482636	0.88445640516593	0.589380363783435	0.847066396774256	1.31101226041961	0.443325703542731	0.270743007261478	0.606122014991097	0.530201400708998
ENSRNOG00000019082	4.27845807728179	5.79454094546579	8.43595827306417	4.41590647069367	4.16449268191645	4.24009061882652	3.68370363761652	4.88338446160692	4.92764098785174	4.99941698731877	4.7024703217103	4.08927809525135	5.80159642243389	5.09733601095059	5.49776897779745	3.91480363441239	5.3836476836187	6.18849381972607	3.5037746412026	4.01015514951882	3.82872198514176	4.8733741307066	5.64451126460459	5.13887511456414
ENSRNOG00000046455	2.38976937649974	1.42059713501742	1.78321069186722	2.69262589676443	1.67396274469191	3.14221001216608	3.29594535997268	3.94979625571148	3.52515855284778	2.8291274424362	3.34316249434092	3.82423229278136	2.0885747120762	2.62708855948992	2.22986434064512	1.82437450924073	1.84582206295498	2.39435772787021	3.5037746412026	3.00761636213912	2.29723319108506	2.7461076450807	3.14425795276632	2.3247292184933
ENSRNOG00000055229	15.1865989409822	19.4397502686594	16.7690390062129	16.3711654523278	19.189329024517	19.1939816405808	22.1409976534635	17.2354745703774	18.3459864470788	13.448044144183	20.3528793611524	18.2502966843625	17.7142077431648	16.9388396671589	16.416415059577	16.799448605925	20.5347704503742	21.0335117325213	17.7498913142242	22.5571227160434	14.3476318601102	16.4379682980183	23.2220496993464	16.5585975913733
ENSRNOG00000047013	0.693804012532182	0	0.240047593135972	0.610328536599938	0.244970157759791	0.757159039076165	0.193879138821922	0.646330296389152	0.720193682839869	0.310041363554652	0.551070740825426	0	0.541482332760496	0	0.461351242892094	0.152031209103394	0.461455515738746	0	0.11550905410558	0.154236736519955	0.362721030171325	0.116032717397776	0.719769892801928	0
ENSRNOG00000015271	10.676872859523	12.9349107556849	6.06977485500958	11.9193573030106	10.7378585818042	11.1302378744196	10.2368185297975	9.94630511665528	11.0303348266527	11.1227339175232	9.00082210014862	9.99601312172553	6.72985185002331	9.84177952883536	12.3026998104558	10.6041768349617	8.38310853592055	14.0714561853295	9.54874847272797	10.218183794447	10.8816309051398	7.89022478304878	9.92524799547922	10.3185349522597
ENSRNOG00000050476	0.847982681983778	0.934603378300933	0.411510159661667	0.789836929717567	0.85739555215927	0.832874942983781	0.96939569410961	0.75405201245401	0.985528197570347	0.658837897553636	0.734760987767235	0.643682663141417	0.502805023277604	1.05867747919743	0.999594359599537	0.684140440965273	0.692183273608119	0.957743091148082	0.731557342668675	0.501269393689852	0.806046733714056	0.889584166716284	0.492474137180266	1.2643264170753
ENSRNOG00000015598	2.81376071749163	3.66364524293966	2.05755079830833	2.47721582502328	2.6946717353577	2.80148844458181	1.82246390492607	2.44169223080346	2.615440216629	2.32531022665989	2.38797321024351	2.49900328043138	2.90079821121695	3.29366326861423	2.53743183590652	2.4324993456543	2.65336921549779	3.86780863732879	2.42569013621719	2.31355104779932	2.49874487451357	3.01685065234218	2.65178381558605	2.3247292184933
ENSRNOG00000050407	81.9845074808862	69.048497588873	73.077345853251	84.4048464439091	73.2869055298042	71.7029610005128	54.9453479421327	54.6149100448833	55.7202480934004	70.8056964017937	57.3480950952327	59.9003513582189	61.3035355303848	72.7742741255715	77.3532250582411	71.6447072899744	69.9489652607316	68.4049584716149	74.3493278259585	62.6972333953616	61.2998540989539	72.056317504019	59.5136053469384	73.9427030373395
ENSRNOG00000046153	2.35122470913684	2.84119427003484	3.36066630390361	1.61557553805866	2.57218665647781	2.12004530941326	3.10206622115075	2.58532118555661	3.2598240381173	2.67410676065888	3.01252004984566	3.82423229278136	2.12725202155909	3.45050437664347	2.99878307879861	3.23066319344712	3.65318949959841	2.83639300070778	3.58078067727299	3.20041228278906	1.77330281417092	4.29321054371772	4.16708885306379	2.81414589607084
ENSRNOG00000047061	0.269812671540293	0.112152405396112	0.137170053220556	0.143606714494103	0.285798517386423	0.227147711722849	0.814292383052073	0.466794102947721	0.644383821488304	0.581327556664973	0.440856592660341	0.454364232805706	0.232063856897356	0.235261662043873	0.230675621446047	0.0380078022758485	0.307637010492497	0.221017636418788	0.269521126246354	0.539828577819841	0.443325703542731	0.232065434795552	0.416708885306379	0.326277785051691
ENSRNOG00000022742	13.5677229117404	13.4209045124014	8.641713352895	13.6785395555633	10.1662615470313	10.2216470275282	11.5164208460222	10.6285426517327	12.1295778162504	9.57252709974989	12.0133421499943	10.7911505291355	11.6418701543507	8.54784038759406	11.3799973246717	11.1362860668236	10.6903861146143	11.492917093777	10.6268329777134	10.5266572674869	11.4861659554253	12.454178334028	8.97818234705563	10.7671669067058
ENSRNOG00000015825	8.21001414829749	6.31791883731431	8.16161816662306	7.86246761855214	8.28815700420627	7.7987381024845	8.33680296934265	8.47410833043554	7.42936641245339	8.21609613419828	9.91927333485767	6.55041768961559	8.27694422933902	9.37125620474762	7.80452519225792	6.3473029800667	7.96010764649337	6.85154672898243	6.54551306598288	7.63471845773775	7.89925799039774	6.14973402208214	8.40994295800147	8.85028491952712
ENSRNOG00000015956	1.38760802506436	0.934603378300933	0.994482885849028	2.3695107891527	1.14319406954569	2.19576121332088	1.12449900516715	0.825866489830583	1.06133805892191	0.620082727109305	0.808237086543958	1.21163795414855	0.657514261209174	1.25472886423399	0.807364675061165	1.14023406827545	0.88445640516593	1.62079600040445	0.500539234457515	1.54236736519955	0.886651407085461	0.773551449318508	0.757652518738872	0.693340293234844
ENSRNOG00000014791	98.8670717858359	72.4878380210204	92.6240784371802	123.71718453667	106.112906669616	114.861026227854	127.184715067181	142.120850728237	109.090390484902	120.528580081871	100.698993373499	119.990021146773	85.7475951235729	122.022382046756	72.047685764982	68.8321299215616	84.9462695222408	104.50450575335	69.2284264272778	117.451274859945	109.54175111174	48.6177085896682	74.0605337067247	121.660829101149
ENSRNOG00000015071	2.04286737023365	1.30844472962131	1.54316309873125	2.58492086089386	1.42899258693212	2.42290892504373	1.20205066069592	2.11852708260889	1.06133805892191	1.3564309655516	0.808237086543958	1.06018320987998	2.04989740259331	2.27419606642411	1.34560779176861	1.06421846372376	1.92273131557811	3.68362727364647	1.42461166730216	2.00507757475941	1.24937243725679	1.43107018123924	1.40165715966691	1.14197224768092
ENSRNOG00000042502	0.269812671540293	0.149536540528149	0.445802672966806	0.394918464858784	0.204141798133159	0.340721567584274	0.193879138821922	0.215443432129717	0.265334514730478	0.155020681777326	0.440856592660341	0.113591058201426	0.193386547414463	0.313682216058498	0.115337810723024	0.076015604551697	0.269182384180935	0.515707818310506	0.0385030180351934	0.0771183682599773	0.241814020114217	0.0773551449318508	0.113647877810831	0.244708338788768
ENSRNOG00000042777	7.32348679895081	8.03758905338803	4.66378180949889	6.35459711636406	8.5739555215927	7.72302219857688	11.3225417072002	10.0540268327201	9.51413759962143	10.3088753381922	8.37627526054647	9.95814943565839	6.2657241362286	8.43020955657212	9.6499301638263	6.80339660737688	8.49847241485524	6.00431245604375	7.46958549882753	9.56267766423719	9.14863042765453	6.30444431194584	7.53864256145177	9.38048632023612
ENSRNOG00000015322	1.15634002088697	1.38321299988538	1.09736042576444	1.65147721668219	2.00058962170496	2.23361916527469	3.25716953220829	3.26755872063404	3.487253622172	2.51908607888155	2.79209175351549	2.8776401411028	1.85651085517884	2.27419606642411	1.73006716084535	1.59632769558564	1.88427668926655	2.21017636418788	2.42569013621719	2.66058370496922	2.41814020114217	1.54710289863702	2.31084018215356	2.08002087970453
ENSRNOG00000051384	0.192723336814495	0.112152405396112	0.274340106441111	0.359016786235258	0.163313438506528	0.378579519538082	0.116327483293153	0.430886864259434	0.227429584054696	0.348796533998984	0.183690246941809	0.340773174604279	0.232063856897356	0.274471939051185	0.153783747630698	0.342070220482636	0.153818505246249	0.257853909155253	0.192515090175967	0.347032657169898	0.241814020114217	0.193387862329627	0.113647877810831	0.163138892525846
ENSRNOG00000034184	0.693804012532182	0.934603378300933	0.754435292713056	0.969345322835196	0.65325375402611	0.681443135168548	0.620413244230151	0.75405201245401	0.871813405542999	0.581327556664973	0.771499037155596	0.719410035275701	0.464127713794711	0.70578498613162	0.730472801245816	0.532109231861879	0.999820284100616	1.32610581851273	0.924072432844643	1.0025387873797	0.685139723656947	0.657518731920732	0.719769892801928	0.489416677577537
ENSRNOG00000033906	3.6617433994754	4.14963899965614	3.36066630390361	3.80557793409373	4.49111955892951	4.69438604227222	6.4755632366522	5.4579002806195	5.98897904677365	5.11568249865176	4.2248756796616	3.93782335098278	4.60259982846422	3.56813520766541	4.95952586109001	3.04062418206788	4.23000889427184	3.35210081901829	3.04173842478028	5.20548985754847	4.47355937211301	2.86214036247848	2.65178381558605	4.16004175940906
ENSRNOG00000015517	21.6621030579492	24.2996878358243	24.3819769599538	27.3211774325031	28.4573666597624	32.7849863919979	54.4412621811957	57.7388398107642	49.8828887693299	47.5138389647505	65.5774181582257	45.1713774781006	35.0416423915007	33.7600485032958	31.6794520119238	25.5032353270943	34.1477081646672	34.405078735858	35.1917584841668	60.0366496903923	39.6171969620458	27.499754023273	40.4965271265927	32.5054243357747
ENSRNOG00000015456	11.8717575477729	15.8508732959838	10.0477063984057	13.5349328410692	10.6970302221776	11.5466753459115	20.5899645428881	18.9231147887268	17.5878878335631	18.7962576655008	20.9406881513662	18.4396151146982	16.2831472922978	12.7041297503692	13.7251994760398	11.6683952986855	14.5358487457705	12.5980052758709	13.8225834746344	20.0122165634641	18.2972608553091	14.1559915225287	15.0772851229035	14.6417156041946
ENSRNOG00000022994	0	0.149536540528149	0.102877539915417	0.0359016786235258	0.244970157759791	0.0757159039076165	0.0775516555287688	0.0718144773765724	0.303239445406261	0.116265511332995	0.257166345718532	0.454364232805706	0.425450404311819	0.0784205540146244	0.076891873815349	0.114023406827545	0.230727757869373	0.110508818209394	0.385030180351934	0.231355104779932	0.322418693485622	0.386775724659254	0.265178381558605	0.163138892525846
ENSRNOG00000015753	163.159576947151	189.388028578901	161.82637028695	126.661122183799	201.406298038175	129.890633153516	221.060994084756	196.089430476731	212.949900536547	231.600898575325	197.907872055105	219.836561305827	240.379478436178	186.28802606174	214.874341376993	196.386314359309	225.882474954116	152.760023038119	198.791082115704	225.147076135004	241.934927124274	219.185803164399	206.460311356342	249.113088886966
ENSRNOG00000015914	155.797545480838	165.163109013341	173.451532297393	149.063769644879	132.038915032528	127.05128675698	131.411280293499	121.94098258542	136.495655363493	137.852141270487	122.227490315079	158.118753016386	128.795440578032	133.62862404092	153.207058577083	170.160930788974	147.665765036399	140.530380489613	157.823870926258	111.590278872187	121.148824077223	159.351598559613	167.441206641291	142.664961513852
ENSRNOG00000015997	2.73667138276583	1.79443848633779	2.84627860432653	3.12344604024674	2.08224634095823	2.95292025239704	2.28777383809868	2.94439357243947	1.97105639514069	1.27892062466294	1.80016442002972	1.74172955908854	2.90079821121695	2.86235022153379	1.61472935012233	1.67234330013733	2.61491458918623	2.54170281881606	2.27167806407641	1.73516328584949	1.491186457371	1.62445804356887	1.32589190779303	2.69179172667645
ENSRNOG00000016274	0.809438014620879	0.485993756716485	1.20023796567986	1.00524700145872	0.65325375402611	0.870732894937589	1.12449900516715	1.07721716064859	1.06133805892191	1.43394130644027	1.02866538287413	0.795137407409985	1.46973776034992	0.941046648175493	0.653580927430467	0.798163847792818	0.922911031477492	1.03141563662101	0.731557342668675	0.809742866729762	1.12846542719968	0.773551449318508	0.909183022486646	1.30511114020676
ENSRNOG00000016279	3.35338606057221	3.73841351320373	2.26330587813917	4.88262829279951	5.10354495332899	5.0351076098565	9.50007780227418	9.15634586551298	9.17299322353939	9.14622022486224	8.30279916176975	7.15623666668987	4.48656790001554	5.60706961204564	6.45891740048932	4.63695187765352	4.53764590476434	3.86780863732879	5.19790743475111	8.36734295620754	6.93200190994088	6.11105644961621	5.83392439428931	5.22044456082706
ENSRNOG00000028628	12.218659554039	11.7012342963277	12.1395497100192	14.8632949501397	14.1674407904413	11.5466753459115	16.0531926944551	17.6663614346368	13.8732046273364	21.276588573938	15.8708373357723	14.9561559965212	18.6037858612713	12.1551858722668	12.7640510533479	11.0982782645478	14.8819403825746	14.108292458066	13.0525231139306	16.0020614139453	15.9194229908526	11.5645941673117	14.3196326041647	18.0268476241059
ENSRNOG00000016565	4.58681541618498	5.86930921572986	4.14939410992181	4.48770982794072	7.26744801354048	4.80795989813365	10.8184559462633	11.2030584707453	11.4472890640863	9.80505812241588	9.11103624831371	10.4125136684641	7.07794763536935	7.64600401642588	7.72763331844258	6.04324056185991	6.11428558353839	5.0097330921592	8.2396458595314	10.179624610317	8.82621173416891	7.50344905838953	8.40994295800147	8.40165296508105
ENSRNOG00000016574	19.465057018264	20.5986584577526	16.8719165461283	20.6434652085273	18.2502767531045	21.7304644214859	25.7083738077869	25.9968408103192	25.3583986220986	25.1521056183712	26.6350858065623	25.8608975838581	23.3610949276671	18.5464610244587	19.6458737598217	19.9921039970963	20.0733149346355	19.5968970957992	23.1788168571865	23.3283063986431	24.8665417350786	23.1678659070893	23.2978149512203	23.9406324781678
ENSRNOG00000016608	8.01729081148299	6.76652845889876	6.9613802009432	8.54459951239913	8.36981372345954	10.0323572677592	10.9735592573208	12.926605927783	7.73260585785965	11.5490407924108	11.5724855573339	7.91351038803271	11.177742440556	8.3517890025575	7.65074144462723	4.52292847082597	9.61365657789054	7.07256436540122	5.77545270527902	9.02284908641735	9.63225846788296	4.44792083358142	7.80382094301038	9.50284048963051
ENSRNOG00000042927	0.038544667362899	0.0747682702640747	0	0.0359016786235258	0	0.113573855861425	0	0	0	0	0.0367380493883617	0	0.15470923793157	0	0.0384459369076745	0.114023406827545	0.115363878934687	0	0.0770060360703869	0.0385591841299887	0.0403023366857028	0	0	0
ENSRNOG00000016687	20.8526650433284	16.972397349945	29.1143437960629	17.2328057392924	16.2088587717729	20.8597315265483	19.3491380544278	25.2068815591769	18.5355111004577	17.4785818703935	22.2265198799588	15.8648844621326	23.8252226414618	20.1148721047512	14.87857758327	17.1795266286835	20.0733149346355	36.6152551000459	16.4792917190628	19.6651839062942	16.9672837446809	16.051192573359	18.9791955944087	15.9876114675329
ENSRNOG00000042414	1.50324202715306	0.897219243168896	1.71462566525694	2.47721582502328	1.18402242917232	2.34719302113611	1.43470562728222	1.72354745703774	1.59200708838287	1.51145164732893	1.83690246941809	0.984455837745696	1.43106045086703	1.33314941824861	1.53783747630698	1.40628868420639	1.57663967877405	2.35752145513374	1.23209657712619	1.46524899693957	1.04786075382827	0.850906594250359	1.32589190779303	1.38668058646969
ENSRNOG00000038622	8.59546082192648	10.5049419721025	9.32756361899778	9.44214147798728	10.207089906658	8.93447666109874	13.0674539565975	11.7057598123813	10.6512855198949	11.7815718150768	11.3887953103921	10.0717404938598	13.3049944621151	8.27336844854287	10.4188489019798	8.9318335348244	10.0751120936293	8.7670329112786	12.5904868975083	10.9122491087868	12.1713056790822	10.8297202904591	10.1146611251639	11.2157988611519
ENSRNOG00000050348	10.7925068616117	13.7199775934577	10.9736042576444	10.3755851221989	13.9632989923081	8.2530335259302	16.8287092497428	16.9482166608711	19.4452294366765	20.0751782901637	14.7319578047331	18.3638877425639	16.4765338397122	13.2530736284715	13.6483076022244	13.036676180616	14.6896672510167	10.2036475480007	16.4407887010276	19.3952696173843	18.0957491718805	14.6974775370517	14.3196326041647	16.5585975913733
ENSRNOG00000016829	16.7283856354982	18.3556103498303	15.7059710937536	12.3860791251164	16.1680304121462	12.833845712341	16.4021751443346	17.0200311382477	19.9000886047859	18.0986645975028	16.2382178296559	17.6823413933554	18.4877539328227	15.7625313569395	18.1464822204224	13.9488634352364	20.0348603083239	15.692252185734	15.8632434304997	19.0482369602144	17.4509117849093	16.1672252907568	14.8499893672819	18.3123406860262
ENSRNOG00000016877	3.23775205848352	3.96271832399596	3.94363903009097	2.83623261125854	2.65384337573107	3.82365314733463	3.10206622115075	3.69844558489348	2.69125007798056	3.13916880599085	2.93904395106894	2.91550382716995	3.24889399656298	4.46997157883359	2.53743183590652	2.31847593882676	2.96100622599029	3.7572998191194	2.3486841001468	2.89193880974915	2.09572150765654	2.04991134069405	2.42448805996439	2.73257644980791
ENSRNOG00000016930	66.6437298704524	74.057971696566	88.0631741675967	63.5459711636406	48.0958076401724	56.86264383462	34.6268141935953	45.0635845537992	40.4824659617358	35.9647981723397	42.8733036362181	49.4878376897548	45.2911294044672	47.2875940708185	45.0970839927022	74.3432612515597	55.4131165149611	80.9292912020129	54.8282976821155	39.7545188380183	34.8615212331329	68.1498826849606	60.1197273619294	42.783174564903
ENSRNOG00000017127	233.773407555982	233.650844575233	286.102438504774	247.218959001598	187.647140844	198.943537517262	162.625821643828	182.372865297806	174.779635346034	149.827488937786	203.418579463359	170.159405185737	170.373548272142	164.173429829616	184.924956525914	232.835796741848	187.5816671478	291.7432800728	188.279758192096	166.344320336771	152.826460712185	233.573860121724	205.399597830108	159.794545229066
ENSRNOG00000017386	5.74315543707195	2.61688945924261	0.891605345933611	4.66721822105835	0.612425394399478	1.47646012619852	0.620413244230151	0.574515819012579	0.644383821488304	0.50381721577631	0.183690246941809	0.757273721342843	0.580159642243389	0.588154155109683	0.615134990522792	1.14023406827545	0.615274020984995	1.73130481861384	0.847066396774256	0.616946946079818	0.564232713599839	0.541486014522956	0.719769892801928	0.652555570103382
ENSRNOG00000038616	1.19488468824987	2.09351156739409	1.47457807212097	1.47196882356456	2.16390306021149	1.13573855861425	1.70613642163291	2.72895014030975	2.42591556325009	1.74398266999492	1.06540343226249	2.04463904762568	2.55270242587091	2.78392966751917	2.19141840373745	1.90039011379242	2.23036832607061	2.43119400060667	1.50161770337254	1.46524899693957	1.491186457371	2.08858891315997	0.984948274360533	1.46825003273261
ENSRNOG00000017508	36.3861659905767	27.7016441328397	36.8301592897192	28.4341294698324	29.4372472908016	30.3242195150004	41.6840148467132	44.3454397800335	40.8236103378178	40.8479496483254	40.9629250680233	41.1956904410507	34.6935466061547	32.9366326861422	34.8320188383531	33.9029596300569	33.9554350331094	33.6683532811287	33.7671468168646	39.9858739427982	36.7960333940466	48.4629982998045	46.4819820246298	38.2560702973108
ENSRNOG00000028273	22.9340770809249	17.4210069715294	12.2767197632397	17.41231413241	8.73726896009923	6.01941436065551	5.58371919807136	5.63743647406093	8.2632748873206	4.88315147598577	5.73113570458443	9.50378520285268	6.49778799312596	6.31285459817726	10.3419570281644	17.0274954195801	6.84492348345807	10.8298641845206	14.0150985648104	5.74531843536831	5.15869909576996	25.9913286971019	13.5240974594889	8.32008351881812
ENSRNOG00000017673	7.43912080103951	7.73851597233173	8.1959106799282	10.1242733718343	6.61419425951437	8.55589714156066	4.76942681501928	5.78106542881408	4.359067027715	5.34821352131775	5.10658886498228	4.05141440918421	7.81281651554431	7.01863958430888	6.57425521121234	5.62515473682558	6.76801423083494	10.7930279117842	4.0813199117305	4.81989801624858	4.91688507565574	4.25453297125179	5.22780237929821	5.22044456082706
ENSRNOG00000017795	23.5507917587313	34.8046298079268	29.7316090355554	23.7310095701505	17.0254259643055	17.2253681389827	13.4939880620058	16.6968659900531	14.4038736567974	16.2384164161749	14.4747914590145	16.6600218695425	18.4490766233398	17.2525218832174	20.7992518670519	24.8951104906808	21.8422277449673	32.9316278263994	20.5606116307933	15.9635022298153	17.3300047748522	23.0905107621575	22.9568713177878	15.8652572981385
ENSRNOG00000018090	139.33897251688	139.592360583027	140.496427011154	137.647035842598	151.595699293684	140.528717652536	165.185026276278	157.453241648135	159.35232856099	169.437605182617	157.165375283411	150.77319791936	170.141484415245	150.018519829976	154.898679801021	148.344452282637	155.895055067073	141.340778489815	150.739315607782	162.141369266602	169.148907069895	158.191271385635	167.895798152534	165.463621744339
ENSRNOG00000038607	49.9538889023171	56.8238854006968	49.9298993722822	30.0856066865146	65.325375402611	36.5329236354249	63.0882717726534	63.0531111366306	68.9111639685727	60.8843727680448	64.9528713186235	64.7090394887459	82.6920876744244	59.6388313281219	70.394510477952	57.5058048433588	60.604491067022	48.7343888303428	71.8851346717062	90.8068786261233	87.3754659346036	85.2840472873655	90.1606497299257	89.8895297817409
ENSRNOG00000058906	350.833562337107	557.546991359205	116.766007803998	232.750582516318	690.366732926719	136.932212216924	1019.80427020331	543.671500979341	882.350976270867	878.385938120774	275.682322610266	835.272914641156	744.4995302362	614.268199596553	666.537208168353	363.392597559387	679.493246925304	110.287800572975	514.323314914114	648.141326040979	959.276217793098	459.180140315466	266.390625588587	851.014032861074
ENSRNOG00000018217	3.9701007383786	4.29917554018429	5.21246202238111	8.18558272616388	4.53194791855614	6.62514159191644	2.2489980103343	2.8725790950629	2.35010570189852	2.13153437443823	4.04118543271979	2.08250273369282	4.02244018622083	4.15628936277509	2.99878307879861	3.34468660027467	2.99946085230185	6.262166365199	2.81072031656912	2.15931431127936	2.70025655794209	3.01685065234218	3.25790583057715	3.87454869748883
ENSRNOG00000038600	0.308357338903192	0.635530297244635	0.823020319323334	0.538525179352887	0.694082113652742	0.908590846891398	0.271430794350691	1.18493887671344	0.568573960136739	0.232531022665989	0.698022938378873	0.719410035275701	0.580159642243389	0.431313047080434	0.576689053615118	0.874179452344515	0.53836476836187	0.405199000101112	0.731557342668675	0.347032657169898	0.161209346742811	0.696196304386657	1.21224402998219	0.244708338788768
ENSRNOG00000018250	0.308357338903192	0.186920675660187	0.30863261974625	0.107705035870577	0.122485078879896	0.113573855861425	0.116327483293153	0.143628954753145	0.0379049306757826	0.0775103408886631	0.257166345718532	0.113591058201426	0.270741166380248	0.431313047080434	0.115337810723024	0.342070220482636	0.0769092526231243	0.221017636418788	0.231018108211161	0.0771183682599773	0.120907010057108	0.116032717397776	0.189413129684718	0
ENSRNOG00000028041	0.115634002088697	0.0373841351320373	0.445802672966806	0.394918464858784	0.244970157759791	0.416437471491891	0.193879138821922	0.215443432129717	0.0758098613515652	0.271286193110321	0.404118543271979	0.227182116402853	0.309418475863141	0.313682216058498	0.153783747630698	0.266054615930939	0.192273131557811	0.294690181891718	0.154012072140774	0.385591841299887	0.403023366857028	0.270743007261478	0.378826259369436	0.367062508183153
ENSRNOG00000053828	84.1815535205714	71.2915456967952	102.123104622704	88.425834449744	63.9780395349322	79.3502672951821	45.9493559007955	55.333054818649	53.7870966289355	48.1726768623041	52.1680301314736	43.5053752911463	87.9522017640978	71.9900685854252	57.3228919293427	66.3996305759073	70.7565124132744	90.2488682043385	58.3320723233181	49.2015189498655	53.964828822156	58.7512325757407	60.0060794841186	55.1409456737358
ENSRNOG00000027942	0.154178669451596	0.186920675660187	0.171462566525694	0.215410071741155	0.408283596266319	0.0757159039076165	0.34898244987946	0.359072386882862	0.416954237433608	0.193775852221658	0.404118543271979	0.681546349208559	0.270741166380248	0.392102770073122	0.230675621446047	0.49410142958603	0.153818505246249	0.331526454628182	0.154012072140774	0.154236736519955	0.201511683428514	0.464130869591105	0.303061007495549	0.326277785051691
ENSRNOG00000027919	8.09438014620879	9.19649724248118	8.47025078636931	8.00607433304625	4.77691807631593	8.44232328569924	6.01025330347958	5.06292065504835	6.21640863082834	6.93717550953534	5.65765960580771	5.90673502647418	5.18275947070761	6.58732653722845	7.76607925535025	8.36171650068667	6.3065587150962	10.1299750025278	10.1262937432559	6.47794293383809	5.92444349279831	11.4485614499139	10.6071352623442	6.85183348608552
ENSRNOG00000047204	0.038544667362899	0.0373841351320373	0.274340106441111	0	0.0816567192532638	0.0378579519538082	0	0	0	0	0	0	0	0.0784205540146244	0	0.114023406827545	0.0384546263115622	0.0736725454729294	0	0	0	0.0773551449318508	0	0.0407847231314614
ENSRNOG00000018458	0.462536008354788	0.261688945924261	0.240047593135972	0.430820143482309	0.571597034772847	0.605727231260932	0.853068210816457	0.574515819012579	0.492764098785174	0.852613749775294	0.514332691437064	0.757273721342843	0.386773094828926	0.470523324087746	0.653580927430467	0.266054615930939	0.269182384180935	0.0736725454729294	0.385030180351934	0.385591841299887	0.564232713599839	0.232065434795552	0.303061007495549	0.367062508183153
ENSRNOG00000027855	0.462536008354788	0.672914432376672	0.274340106441111	0.825738608341093	0.367455236639687	0.151431807815233	0.0775516555287688	0.0359072386882862	0.0379049306757826	0.232531022665989	0	0.0378636860671422	0.618836951726282	0.0784205540146244	0.0384459369076745	0.266054615930939	0.0384546263115622	0.184181363682323	0.11550905410558	0.0385591841299887	0.564232713599839	0.270743007261478	0	0.0407847231314614
ENSRNOG00000027843	0.115634002088697	0.0747682702640747	0.102877539915417	0	0	0.151431807815233	0.193879138821922	0.0359072386882862	0.0379049306757826	0	0.146952197553447	0.0378636860671422	0.0386773094828926	0.156841108029249	0.076891873815349	0.0380078022758485	0	0	0.0770060360703869	0.0771183682599773	0.0403023366857028	0.0386775724659254	0	0.122354169394384
ENSRNOG00000027811	1.38760802506436	3.21503562135521	0.92589785923875	2.94393764712911	2.28638813909139	0.719301087122356	0.116327483293153	0.143628954753145	0.265334514730478	0.891368920219625	0.183690246941809	0.492227918872848	1.5857696887986	0.35289249306581	0.692026864338141	1.78636670696488	0.230727757869373	0.699889181992829	4.58185914618802	0.308473473039909	2.74055889462779	4.95072927563845	2.15930967840578	0.611770846971921
ENSRNOG00000046683	4.62536008354788	0.672914432376672	7.85298554687681	4.12869304170546	1.83727618319844	6.85228930363929	0.775516555287688	2.22624879867374	0.758098613515652	0.348796533998984	3.453376642506	0.681546349208559	0.425450404311819	1.2939391412413	0.692026864338141	2.4324993456543	1.80736743664342	6.00431245604375	1.00107846891503	1.73516328584949	0.604535050285542	2.51404221028515	2.72754906745994	0.28549306192023
ENSRNOG00000027808	1.61887602924176	0.598146162112597	1.64604063864667	1.79508393117629	1.46982094655875	0.946448798845206	1.93879138821922	1.8312691731026	2.615440216629	1.58896198821759	2.05733076574826	2.91550382716995	1.43106045086703	1.2939391412413	1.07648623341489	1.254257475103	1.34591192090468	0.994579363884547	1.1550905410558	2.08219594301939	1.93451216091373	1.23768231890961	1.59107028935163	1.38668058646969
ENSRNOG00000018616	16.6127516334095	11.4769294855355	17.5920593255363	14.2170647349162	12.6567914842559	8.51803918960685	10.5470251519126	10.2335630261616	10.802905242598	11.0839787470788	8.81713185320681	12.4950164021569	12.4154163440085	7.52837318540394	14.647901961824	12.0864811237198	9.76747508313679	11.492917093777	16.0172555026405	10.6037756357469	12.614631382625	20.8472115591338	16.8577685419399	15.2534864511666
ENSRNOG00000018621	23.4737024240055	15.9256415662479	16.1174812534153	21.2178920665037	21.4348888039817	16.7332147635832	25.3981671856718	22.9088182831266	22.8187682668211	23.2143470961546	23.9164701518235	20.9764820811968	19.9188143836897	15.448849140881	19.2998603276526	17.0274954195801	15.1511227667555	15.5817433675246	23.9103741998551	23.5211023192931	25.8741001522212	27.5771091682048	23.6008759587158	26.2245769735297
ENSRNOG00000018642	243.062672390441	139.480208177631	174.446015183242	223.91876957493	309.35648089099	297.487786453025	306.329039338637	292.177201206585	284.211170207018	367.476526153152	264.109837052932	276.783545150809	306.904450746753	286.470283815423	275.772705438749	210.867287026407	271.835753396433	144.177171490523	226.320740010867	270.029966462311	332.695789340476	230.402299179518	255.328898815	331.171951827467
ENSRNOG00000032699	8.01729081148299	4.7104010266367	10.2191689649314	9.1908297276226	6.81833605764753	8.02588581420735	3.91635860420283	5.35017856455464	4.359067027715	4.49559977154246	3.60032884005945	4.69509707232563	6.03366027933125	5.76391072007489	4.72885023964396	4.67495967992936	4.11464501533715	7.21990945634708	4.62036216422321	4.93557556863855	4.51386170879871	3.44230394946736	4.697445616181	4.60867371385514
ENSRNOG00000027733	0.269812671540293	0.149536540528149	0.411510159661667	0.430820143482309	0.244970157759791	0.151431807815233	0.387758277643844	0.28725790950629	0.379049306757826	0.581327556664973	0.330642444495256	0.302909488537137	0.270741166380248	0.0784205540146244	0.230675621446047	0.190039011379242	0.0769092526231243	0.110508818209394	0.0385030180351934	0.269914288909921	0.322418693485622	0.309420579727403	0.227295755621661	0.203923615657307
ENSRNOG00000048095	2.54394804595133	0.0373841351320373	2.16042833822375	0.0359016786235258	3.96035088378329	3.59650543561178	9.50007780227418	6.75056087339781	8.4907044713753	6.97593067997968	0.0367380493883617	7.98923776016699	7.96752575347588	6.50890598321383	0	3.34468660027467	3.49937099435216	0.110508818209394	0.0770060360703869	0.0771183682599773	0	4.13850025385402	0.0757652518738871	0.367062508183153
ENSRNOG00000014186	3.12211805639482	4.14963899965614	3.60071389703958	3.37475779061142	3.55206728751697	3.89936905124225	5.89392582018643	7.0378187829041	6.59545793758617	6.74339965731369	6.24546839602149	5.60382553793704	4.56392251898133	4.46997157883359	4.45972868129024	4.29488165717088	4.61455515738746	4.19933509195698	5.58293761510305	6.16946946079818	6.48867620639815	3.90643481905847	5.22780237929821	4.56788899072368
ENSRNOG00000014193	62.5579951299851	68.7494245078167	92.5554934105699	61.7508872324643	62.1815917113604	57.0897915463428	58.2800691298698	62.3349663628648	60.9132235959826	61.4269451542655	58.0461180336115	67.3216338273787	66.8343907864384	64.4224851230139	68.2415380111222	92.1309127166567	65.0267730928516	69.4732103809724	58.8711145758108	53.8671802295942	62.0655984959823	67.917817250165	74.515125217968	64.3990778245775
ENSRNOG00000026764	3.27629672584641	6.09361402652209	9.22468607908236	13.3913261265751	9.26803763524544	3.55864748365797	6.28168409783028	7.57642736322839	3.86630292892982	1.51145164732893	6.64958693929347	5.83100765433989	6.69117454054042	3.05840160657035	9.15013298402653	26.8715162090249	3.42246174172903	9.54059463874436	10.2418027973615	5.59108169884836	11.6876776388538	36.2022078281062	8.33417770612759	5.26122928395852
ENSRNOG00000014787	0.346902006266091	0.299073081056299	0.137170053220556	1.04114868008225	0.65325375402611	0.681443135168548	1.08572317740276	0.610423057700865	0.796003544191434	0.736348238442299	0.661284888990511	0.302909488537137	0.541482332760496	0.744995263138932	0.230675621446047	0.228046813655091	0.307637010492497	0.368362727364647	0.539042252492708	0.501269393689852	0.523930376914136	0.0773551449318508	0.189413129684718	0.367062508183153
ENSRNOG00000013548	3.23775205848352	2.95334667543095	3.8750540034807	3.91328296996431	2.98047025274413	3.6722213395194	2.67553211574252	2.36987775342689	2.50172542460165	1.74398266999492	2.4981873584086	3.1426859435728	2.97815283018273	2.78392966751917	2.99878307879861	2.85058517068864	3.03791547861341	5.93063991057082	2.9262293706747	2.23643267953934	2.61965188457068	3.44230394946736	3.5609668380727	2.08002087970453
ENSRNOG00000033146	1.92723336814495	1.75705435120575	1.64604063864667	2.08229736016449	1.63313438506528	1.13573855861425	1.39592979951784	0.538608580324293	1.28876764297661	1.3564309655516	1.10214148165085	1.81745693122282	0.966932737072315	1.37235969525593	0.461351242892094	0.798163847792818	1.07672953672374	2.09966754597849	0.616048288563095	0.886861234989739	0.926953743771164	0.812229021784434	0.795535144675815	1.060402801418
ENSRNOG00000051483	26.5572758130374	25.4959801600495	34.9097785446314	28.0392110049736	21.0266052077154	36.7979292991016	16.8287092497428	23.9501282050869	21.1130463864109	17.5560922112822	19.3242139782783	20.522117848391	22.316807571629	22.7027503872338	17.9926984727917	22.9187047723366	24.418687707842	34.3682424631216	22.3702534784474	17.004600201325	15.9597253275383	25.4498426825789	21.7446272878056	19.7398059956273
ENSRNOG00000028449	576.050053738525	553.546888900077	593.70628285187	677.500577304555	518.642652337105	536.636468945232	462.479297745813	441.048612808219	492.119714963685	386.001497625542	448.424630834343	492.833737849922	410.559640160905	474.5619826195	497.797991080569	589.196950880203	457.071688339228	614.539538062441	472.470534309859	422.994249905976	389.884805097489	569.411221843354	487.700926312212	427.872530372162
ENSRNOG00000013023	93.9718990307477	94.13325226247	95.7789896612529	107.63323251333	129.34424329717	107.592299452723	100.739600531871	112.138306423518	87.6361997224093	84.8350681026417	125.12979621676	81.5962434746913	91.5878688554897	83.8707825186408	107.994636773658	95.5896227237589	87.0612739693768	92.2748632048441	89.7120320220007	113.518238078687	120.665196036994	86.8311501860025	77.6972657966713	107.263821835743
ENSRNOG00000011346	40.0093647226892	41.7954630776177	61.486476356114	43.5846378489603	41.2366432228982	42.9309175156185	36.8370363761652	46.4280596239541	44.1592442372867	38.3288635694439	34.2766000793415	43.7325574075492	52.562463587251	42.3078888908899	40.3682337530582	42.5687385489503	44.0305471267387	62.4374822883077	41.5832594780089	39.0990127078085	40.4232436957599	53.0656294232497	46.7850430321253	42.8239592880345
ENSRNOG00000011262	25.5936591289649	25.7950532411058	26.7824528913135	14.1093596990456	25.3135829685118	20.2918622472412	31.6798512835021	28.3308113250578	30.3997544019776	32.1280362983508	27.7739653376015	31.9190873546008	26.4552796862985	26.7414089189869	29.5649254820017	29.5700701706101	28.7256058547369	27.1851692795109	26.1820522639315	24.9092329479727	28.5743567101633	30.6713149654788	29.7378613605007	33.4026882446669
ENSRNOG00000021800	1.19488468824987	1.71967021607372	0.685850266102778	0.68213189384699	4.16449268191645	1.66574988596756	1.35715397175345	2.90848633375118	2.04686625649226	2.67410676065888	3.89423323516634	1.74172955908854	1.0442873560381	2.15656523540217	1.73006716084535	1.82437450924073	1.49973042615092	1.10508818209394	2.54119919032277	4.0872735177788	4.23174535199879	0.966939311648135	2.15930967840578	2.08002087970453
ENSRNOG00000001494	120.953166184777	137.79792209669	101.23149927677	98.9809279650606	127.915250710238	101.345737380345	99.459998215646	94.9028318531404	96.1648091244604	100.104605257708	96.7312840395564	100.982450741068	121.794847561629	114.768480800403	125.602875877373	117.938210461958	135.860194758749	96.9530698423751	109.194559147809	106.114874725729	107.526634277455	109.341497361171	102.737681540991	107.875592682715
ENSRNOG00000001493	11.062319533152	12.7106059448927	13.1340325958682	9.94476497871664	12.2076795283629	11.1302378744196	11.9429549514304	12.7111624956533	10.5375707278676	11.7815718150768	11.4255333597805	12.2678342857541	14.6200229845334	10.6651953459889	12.1489160628251	10.3001144167549	13.2668460774889	11.5297533665135	11.9744386089452	11.3749593183467	14.7103528902815	14.1173139500628	13.9408063447952	14.764069773589
ENSRNOG00000001492	6.74531678850732	3.77579764833577	5.48680212882222	8.2214844047874	5.02188823407572	7.68516424662307	5.73882250912889	5.9965088609438	4.62440154244548	4.72813079420845	4.40856592660341	4.35432389772135	5.49217794657075	5.4502285040164	3.57547213241373	3.15464758889542	6.19119483616151	8.36183391117749	2.84922333460431	5.20548985754847	5.19900143245566	2.86214036247848	5.11415450148738	4.56788899072368
ENSRNOG00000021390	8.21001414829749	6.05622989139005	8.57312832628472	7.68295922543451	6.49170918063447	7.68516424662307	7.13475230864673	7.72005631798153	5.19297550258221	7.51850306620032	7.64151427277924	5.41450710760133	6.03366027933125	5.76391072007489	6.76648489575071	4.59894407537767	5.42210230993027	6.99889181992829	7.31557342668675	4.85845720037857	5.60202479931269	4.7186638408429	4.88685874586572	5.3835834533529
ENSRNOG00000047575	8.86527349346677	10.6544785126306	10.1848764516263	6.60590886672874	12.6976198438825	10.1080731716668	26.328787052017	24.2014788759049	23.6147718110126	29.8802364125796	20.9406881513662	21.052209453331	22.7422579759408	14.3509613846763	16.4933069333924	6.91742001420443	19.0734946505348	7.62510845644819	16.9413279354851	25.8732125512224	29.3804034438773	12.2607904716984	15.7970550157055	25.9390839116095
ENSRNOG00000049028	3.08357338903192	2.54212118897854	1.88608823178264	3.76967625547021	3.38875384901045	3.14221001216608	6.94087316982481	6.35558124782666	4.77602126514861	6.16207210064871	3.82075713638962	3.21841331570708	4.48656790001554	2.43103717445336	3.07567495261396	2.28046813655091	3.03791547861341	2.39435772787021	2.69521126246354	3.50888575582897	4.23174535199879	1.62445804356887	2.12142705246884	3.95611814375176
ENSRNOG00000047800	7.90165680939429	5.94407748599394	5.14387699577083	6.28279375911701	5.06271659370235	5.0351076098565	2.28777383809868	3.23165148194576	3.37353883014465	3.64298602176716	3.12273419801075	3.5970501763785	4.56392251898133	4.39155102481897	4.76729617655164	4.78898308675691	4.49919127845277	4.3835164556393	8.08563378739062	3.70168167647891	6.00504816616971	7.42609391345768	5.00050662367655	3.18120840425399
ENSRNOG00000049661	2.19704603968524	3.7010293780717	1.8517957184775	4.12869304170546	3.55206728751697	3.78579519538082	4.96330595384121	6.53511744126809	2.35010570189852	3.60423085132283	5.21680301314737	2.19609379189424	5.45350063708786	3.13682216058498	2.15297246682977	2.47050714793015	3.61473487328684	4.19933509195698	2.15616900997083	3.58600412408894	3.66751263839895	2.591397355217	2.84119694527077	4.60867371385514
ENSRNOG00000048848	46.7546815111965	41.7580789424857	43.5171993842213	43.4051294558427	62.5898753076267	48.0417410293826	68.4781118319029	67.7210521661078	55.2274839946152	64.527358789812	60.8014717377387	56.6440743564447	66.641004239024	58.4625230179025	60.590796566495	51.2345174678438	63.2963149088313	44.4245449201764	45.0485311011763	57.0290333282532	69.7230424662658	45.5621803648601	44.0953765906023	66.3567445348877
ENSRNOG00000015128	63.0205311383399	70.6560153995506	77.8097126893602	53.7807145780416	58.2620691872037	52.5846952638396	64.4454257444069	61.5450071117225	66.0682941678891	72.8597204353433	56.7602863050189	66.6779511642373	69.0776747364462	63.050125427758	67.7032948944148	73.5831052060427	63.6039519193238	67.5208879259398	76.6595089080701	69.3679722498496	68.3527630189519	80.1786077218634	78.8716272007165	70.0681543398507
ENSRNOG00000015229	62.5194504626222	63.9268710757839	53.3934432161013	55.6476018664649	62.3040767902403	57.051933594389	109.425385951093	103.664198093082	108.938770762199	103.398794745477	103.38087097885	118.096836843416	58.6348011760652	59.403569666078	65.5887683644927	69.5922859670786	54.2979323519258	69.6573917446547	80.7408288198006	98.3259195314711	86.3276051807754	81.416290040773	95.7672783685934	82.9561268493925
ENSRNOG00000015304	7.16930812949921	8.37404626957636	7.85298554687681	6.24689208049348	6.98164949615405	6.81443135168548	7.91026886393442	7.25326221503381	6.44383821488304	6.35584795287037	7.38434792706071	7.53487352736129	10.3268416319323	6.94021903029426	6.30513365285862	7.03144342103197	7.38328825181994	7.14623691087415	7.93162171524985	7.17200824817789	8.02016500045485	8.74113137729914	7.91746882082121	7.7083126718462
ENSRNOG00000015376	0	0.0373841351320373	0.137170053220556	0.179508393117629	0.0816567192532638	0.0757159039076165	0.0387758277643844	0.143628954753145	0.0379049306757826	0.116265511332995	0.0367380493883617	0	0.193386547414463	0.196051385036561	0.192229684538373	0.076015604551697	0.0384546263115622	0.294690181891718	0.11550905410558	0.0771183682599773	0.0806046733714056	0.0773551449318508	0.113647877810831	0.0815694462629228
ENSRNOG00000015852	132.82492373255	179.518616904043	118.069123309593	122.173412355858	181.849513777018	163.205630872867	306.173936027579	245.210533002306	236.83000686229	269.193413906327	270.465519597119	239.828587549278	266.21592117075	221.30280342927	206.723802752566	179.586865753384	231.958305911343	138.430712943634	230.594575012774	286.417619717556	275.82919227695	149.759560588063	218.658516908038	217.749636798872
ENSRNOG00000015865	54.0396236427844	60.0015368869199	59.1888779646697	50.5495635019243	53.566807830141	48.7989000684588	50.6800068880504	55.1535186252076	49.0489802944627	49.0252906120794	51.0291506004344	52.3654778308576	66.3702630726437	48.1110098879721	50.0181639168845	57.9999062729448	58.4894866198861	56.5436786504733	59.6796779545498	52.4790496009146	54.8514802292415	76.1948177578731	61.1804408881639	58.5668624167786
ENSRNOG00000015948	58.2024477179775	49.085369428365	32.8865202596282	46.4926738174659	32.9076578590653	28.5070378212176	12.3307132290742	14.7937823395739	11.8263383708442	15.7345992003986	12.7481031377615	14.2367459612455	20.4216194069673	21.2519701379632	24.566953684004	46.8256124038453	22.5344110185754	43.7614920109201	31.5339717708234	13.0330042359362	16.685167387881	31.3288336973996	19.1307260981565	20.066083780679
ENSRNOG00000016055	10.5226941900714	8.18712559391618	8.77888340611556	12.2424724106223	9.39052271412534	9.57806184431348	7.09597648088235	8.22275765961754	6.33012342285569	8.6036478386416	6.75980108745856	7.08050929455558	7.54207534916406	7.92047595547706	7.3816198862735	6.80339660737688	7.03719661501588	8.32499763844102	9.12521527434084	8.40590214033753	8.90681640754032	8.08361264537841	7.72805569113649	10.5632432910485
ENSRNOG00000016145	80.7896227926363	68.8989610483448	71.842815374266	79.1991030434979	74.2259578012168	74.618023300956	67.1209578601494	66.3206698572646	63.9456180500452	69.8368171406854	66.9367259855951	62.7022641271874	67.9560327614423	70.3824472281254	72.5859288816895	62.7508815574259	76.8707979968128	75.7722130189079	63.1834525957524	61.5404578714619	69.1185074159803	58.5191671409451	65.6127081227863	70.5167862942968
ENSRNOG00000016434	24.7456764469812	21.6080301063176	23.5932491539356	18.4534628124922	18.3727618319844	18.6639703132275	17.4878983217374	19.3899088916745	19.6726590207312	19.0287886881668	22.4102101269007	16.6600218695425	24.0572864983592	17.6838349302978	17.8004687882533	19.8400727879929	22.0345008765251	21.8070734599871	17.5958792420834	16.8118042806751	16.4433533677667	16.7473888777457	16.8956511678768	18.1084170703689
ENSRNOG00000052256	12.8353742318454	10.8040150531588	21.6385758955426	13.3913261265751	10.2479182662846	15.2946125893385	11.7878516403729	13.932008611055	10.0448066290824	7.05344102086834	10.2499157793529	9.65523994712125	17.2500800293701	17.958306869349	11.0724298294103	10.9842548577202	17.4199457191377	21.2176930962037	6.93054324633482	9.56267766423719	5.8035364827412	9.47600525415173	12.3876186813805	7.83066684124059
ENSRNOG00000016701	5.74315543707195	3.36457216188336	4.14939410992181	4.88262829279951	4.24614940116972	5.37582917744077	5.77759833689328	7.36098393109867	5.57202480934004	3.79800670354449	4.55551812415685	3.97568703704993	6.11101489829703	6.19522376715533	4.34439087056722	3.6867568207573	4.8837375415684	5.34125954678738	3.11874446085067	4.31862862255873	3.50630329165614	3.40362637700144	2.61390118964911	3.50748618930568
ENSRNOG00000016756	32.6858779237383	22.991243106203	18.4493721581647	25.5978968585739	22.3331127157676	16.9603624753061	2.63675628797814	3.98570349439977	2.84286980068369	5.89078590753839	3.67380493883617	2.23395747796139	16.1284380543662	11.7630831021937	10.034389532903	16.9894876173043	9.38292882002117	17.2762119134019	12.937014059825	4.01015514951882	10.8010262317683	7.11667333373027	3.8261452196313	10.6448127373114
ENSRNOG00000016770	205.828523717881	238.211709061342	227.427948239681	171.179203676971	240.193239683475	195.914901360958	269.143020512592	275.983036558168	278.942384843084	294.229254013365	249.855473890248	279.774776350113	302.340528227771	259.023089910304	260.355884738772	238.76501389688	262.106732939608	205.141202869372	262.82160110823	292.085819784664	277.360681071007	280.296367660561	292.984228996322	287.654652246197
ENSRNOG00000016863	3.23775205848352	3.55149283754355	4.11510159661667	5.67246522251707	3.75620908565013	5.64083484111743	2.67553211574252	3.15983700456919	3.22191910744152	2.01526886310524	2.53492540779696	2.72618539683423	2.6300570448367	2.39182689744604	1.84540497156838	3.11663978661958	2.96100622599029	5.48860463773324	2.15616900997083	2.54490615257925	2.45844253782787	2.51404221028515	2.76543169339688	2.97728478859668
ENSRNOG00000027944	0.269812671540293	0.411225486452411	0.445802672966806	0.610328536599938	0.449111955892951	0.530011327353315	0.0775516555287688	0.394979625571148	0.15161972270313	0.155020681777326	0.146952197553447	0.416500546738564	0.309418475863141	0.235261662043873	0.269121558353722	0.456093627310182	0.307637010492497	0.847234272938688	0	0.424151025429875	0.282116356799919	0.154710289863702	0.303061007495549	0.448631954446075
ENSRNOG00000027936	6.24423611278964	5.57023613467356	8.47025078636931	7.82656593992862	6.69585097876763	11.243811730281	15.2776761391675	18.1690627762728	12.9634862911176	12.0141028377428	15.0626002492283	10.5261047266655	9.97874584658629	12.4688680883253	8.99634923639583	6.72738100282518	12.8822998143733	11.0508818209394	8.16263982346101	12.4160572898563	7.97986266376915	7.89022478304878	8.90241709518174	9.74754882841927
ENSRNOG00000016907	59.7442344124934	61.048292670617	75.9579169708826	54.8577649367474	47.4833822457729	47.9281671735212	51.4555234433381	52.6759191557159	58.6010228247599	54.5672799856188	48.8983437359095	61.0362619402332	60.6460212691756	49.0520565361476	65.7425521121234	68.4520518988031	57.3358478305392	59.453744196654	68.5738751206795	52.0163393913547	55.3754106061556	84.6265285554448	74.7045383476527	62.5229805605303
ENSRNOG00000017198	16.5356622986837	12.6732218097607	14.9515358010406	20.2844484222921	35.3165310770366	30.5135092747694	97.7538617940131	76.9851197476856	86.5748616634874	106.034146335691	77.4805461600549	67.1701790831102	35.8538658906414	32.4268990850472	43.4439087056722	12.9986683783402	31.1867019386769	7.88296236560345	34.9607403759556	63.3141803414414	72.9069270644363	17.7916833343257	46.9365735358731	67.1724389975169
ENSRNOG00000042250	0.077089334725798	0.0373841351320373	0.0685850266102778	0.323115107611732	0.122485078879896	0.0378579519538082	0.0775516555287688	0	0.0758098613515652	0.0775103408886631	0	0	0	0	0	0.076015604551697	0	0.0736725454729294	0	0.0385591841299887	0	0	0	0
ENSRNOG00000017620	0.154178669451596	0	0	0.0359016786235258	0.122485078879896	0.0378579519538082	0	0	0	0.0775103408886631	0	0	0	0.0392102770073122	0.076891873815349	0	0.0384546263115622	0	0	0.0385591841299887	0.161209346742811	0.0386775724659254	0	0.0815694462629228
ENSRNOG00000017699	0.154178669451596	0	0.240047593135972	0.0359016786235258	0.0408283596266319	0.0378579519538082	0.193879138821922	0.466794102947721	0.189524653378913	0.0775103408886631	0.110214148165085	0.0378636860671422	0.0773546189657852	0	0.076891873815349	0.0380078022758485	0.0769092526231243	0.405199000101112	0.0770060360703869	0.154236736519955	0.0403023366857028	0.309420579727403	0.53035676311721	0.0407847231314614
ENSRNOG00000026891	0.077089334725798	0.0747682702640747	0.0342925133051389	0.143606714494103	0.163313438506528	0	0.0387758277643844	0.0359072386882862	0.0758098613515652	0.0775103408886631	0	0.0378636860671422	0.0386773094828926	0.274471939051185	0.115337810723024	0.0380078022758485	0.230727757869373	0.147345090945859	0	0.154236736519955	0.0403023366857028	0.154710289863702	0.0757652518738871	0
ENSRNOG00000057645	1.61887602924176	2.8038101349028	0.857312832628472	1.22065707319988	1.87810454282507	1.66574988596756	2.36532549362745	2.40578499211518	3.14610924608995	3.5654756808785	1.87364051880645	2.61259433863281	1.43106045086703	3.01919132956304	2.96033714189094	0.76015604551697	3.34555248910591	0.994579363884547	1.57862373944293	2.50634696844926	3.02267525142771	1.12164960151184	1.93201392278412	2.28394449536184
ENSRNOG00000013395	1.81159936605625	1.71967021607372	1.09736042576444	3.87738129134078	1.06153735029243	1.32502831838329	0.504085760936997	0.323165148194576	0.454859168109391	0.813858579330962	0.514332691437064	0.416500546738564	1.23767390345256	0.392102770073122	0.269121558353722	0.76015604551697	0.576819394673433	0.810398000202223	1.11658752302061	0.694065314339796	1.16876776388538	0.657518731920732	0.340943633432492	0.367062508183153
ENSRNOG00000013767	7.40057613367661	9.53295445866952	7.71581549365625	8.47279615515208	8.00235848681985	8.2530335259302	10.5470251519126	11.0594295159922	10.7270953812465	10.6576718721912	9.18451234709043	10.4125136684641	7.50339803968116	8.43020955657212	8.72722767804211	8.47573990751421	11.4979332671571	10.9772092754665	8.54767000381294	8.67581642924745	9.06802575428313	8.16096779031026	11.3269051551461	10.073826613471
ENSRNOG00000013847	0.578170010443485	0.485993756716485	0.514387699577083	0.574426857976412	0.816567192532638	0.64358518321474	0.814292383052073	0.861773728518869	0.985528197570347	0.658837897553636	0.661284888990511	0.340773174604279	1.0442873560381	0.70578498613162	0.346013432169071	0.836171650068667	0.769092526231243	0.884070545675153	0.231018108211161	0.732624498469785	0.604535050285542	0.580163586988881	0.606122014991097	0.856479185760689
ENSRNOG00000014132	0.462536008354788	0.635530297244635	1.02877539915417	0.646230215223464	0.367455236639687	0.757159039076165	0.930619866345226	0.861773728518869	0.606478890812521	0.775103408886631	0.698022938378873	1.09804689594712	0.386773094828926	0.744995263138932	0.576689053615118	0.570117034137727	0.961365657789054	1.17876072756687	0.770060360703869	0.694065314339796	0.362721030171325	0.773551449318508	0.454591511243323	0.407847231314614
ENSRNOG00000014252	17.1138323091272	22.6547858900146	19.9239502302857	17.3764124537865	18.9443588667572	19.6104191120727	24.816529769206	24.8119019336058	21.5300006238445	24.4545125503732	23.9532082012118	24.0055769665681	21.3111975250738	18.3111993624148	24.9514130530808	19.574018172062	23.0343211606257	27.664040825085	21.3306719914972	21.4003471921437	22.4887038706222	21.1566321388612	23.6387585846528	24.83789638706
ENSRNOG00000014256	15.3407776104338	24.1875354304282	15.9117261735844	14.8991966287632	16.2496871313995	13.2124252318791	13.9592979951784	14.7578751008856	15.8063560918013	12.7116959057407	14.9523861010632	14.6911101940512	13.4983810095295	15.1351669248225	19.6843196967293	18.813862126545	19.9964056820123	20.0757686413733	16.1327645567461	12.6859715787663	12.6549337193107	13.1503746384146	15.5318766341469	15.1719170049036
ENSRNOG00000014353	60.0911364187595	74.7682702640747	71.3970127012992	53.8525179352887	58.8336662219766	48.8367580204126	71.114868119881	65.7820612769403	70.8822203637134	76.8515029911094	65.7611084051675	73.5691420284572	67.4919050476476	61.6385554554948	67.8955245789532	63.2449829870119	63.2963149088313	66.6736536530011	68.9974083190666	67.4014538592202	71.6575546271796	69.5422752937339	80.538462741942	70.802279356217
ENSRNOG00000061526	0.077089334725798	0.0747682702640747	0	0	0.0816567192532638	0.0378579519538082	0	0	0	0.0387551704443315	0	0.0378636860671422	0.0773546189657852	0.0784205540146244	0	0.0380078022758485	0	0.110508818209394	0.0385030180351934	0.0385591841299887	0	0	0	0.0815694462629228
ENSRNOG00000014984	6.09005744333804	5.71977267520171	6.27552993484042	6.89312229571695	5.7567987073551	5.64083484111743	4.45922019290421	5.63743647406093	4.81392619582439	5.11568249865176	4.9963747168172	4.92227918872848	4.98937292329315	6.46969570620651	4.03682337530582	5.20706891179124	6.19119483616151	7.88296236560345	4.88988329046957	3.66312249234892	5.19900143245566	4.21585539878587	4.24285410493768	4.69024316011806
ENSRNOG00000015085	78.6696660876768	65.3100840756692	85.3197731031856	70.1877817089929	53.9342630667807	66.7435692945639	45.7554767619736	65.1716382192395	52.3467092632558	37.5537601605573	51.6536974400366	39.7947340565664	65.4420076450543	66.3437886963722	47.1347186488089	58.3419764934274	59.989217046037	112.461140664427	51.5170381310888	51.5921883659248	41.5920114596453	53.9552135899659	54.0585072120185	55.2632998431302
ENSRNOG00000060146	5.58897676762035	4.52348035097652	6.54987004128153	5.02623500729361	4.20532104154309	6.62514159191644	8.4531304526358	10.5926354130444	8.98346857016047	9.41750641797256	9.47841674219733	8.48146567903984	6.03366027933125	6.07759293613339	5.5746608516128	4.75097528448106	5.6912846941112	7.33041827455648	6.93054324633482	8.59869806098747	5.03779208571285	5.53089286262733	8.56147346174925	7.30046544053159
ENSRNOG00000008815	14.5698842631758	16.6733242688887	13.0654475692579	15.4736234867396	15.4331199388669	12.1902605291263	24.1185648694471	21.077549110024	22.2122893760086	22.4004885168236	23.4756135591631	21.847346860741	17.7142077431648	13.2922839054788	16.7239825548384	13.7588244238572	15.8433060403636	15.8395972766798	19.9445633422302	22.7884778208233	20.7960057298226	16.7860664502116	18.4488388312915	21.9013963215948
ENSRNOG00000015413	10.676872859523	10.1684847559142	11.4879919572215	8.79591126276381	12.534306405376	9.54020389235968	13.5715397175345	15.0810402490802	14.0248243500396	12.6341855648521	15.2830285455585	11.9649247972169	13.3436717715979	11.8415036562083	12.4564835580865	10.6421846372376	13.4975738353583	10.7193553663112	10.9733601400301	15.2308777313455	13.7833991465104	11.9900474644369	11.9330271701372	13.9891600340913
ENSRNOG00000015844	68.5324185712344	68.4877355618924	80.9989164267381	66.7053188825109	57.9354423101907	52.6225532157934	49.5555078828833	53.6454146002996	52.0055648871737	47.1262872603071	51.8741257363668	52.214023086589	52.0209812544906	49.0128462591403	60.0909993866953	70.4284576171472	56.4898460516848	73.7830542911388	56.0988972772768	55.0239557534938	50.6600372139284	70.7412800401776	59.9681968581817	53.9581887029234
ENSRNOG00000015860	3.6617433994754	2.91596254029891	4.42373421636292	3.55426618372905	4.8585747955692	3.86151109928844	5.31228840372066	5.92469438356722	4.85183112650017	5.0381721577631	4.73920837109866	4.65723338625848	3.75169901984058	4.90128462591403	3.46013432169071	3.23066319344712	5.61437544148808	4.67820663753102	4.46635009208244	4.7427796479886	3.30479160822763	2.97817307987626	4.16708885306379	3.79297925122591
ENSRNOG00000030127	36.9257913336572	32.1503562135521	35.9385539437856	36.4402038028787	37.6437475757546	30.399935418908	30.4390247950418	34.758207050261	27.2536451558877	33.7557534570128	32.5866498074769	25.4822607231867	32.6436492035614	28.4274508303013	34.7551269645378	31.5464758889542	30.648337170315	32.4895925535619	32.7660683479496	34.16343713917	35.0227305798757	31.4835439872633	32.5411756798345	35.890556355686
ENSRNOG00000016362	21.353745719046	11.7386184314597	12.5510598696808	16.5506738454454	9.4721794333786	8.21517557397639	0.96939569410961	1.90308365047917	1.5161972270313	2.59659641977021	1.76342637064136	1.85532061728997	7.73546189657852	5.92075182810414	4.88263398727466	10.4141378235825	6.3065587150962	11.8612798211416	4.31233801994166	1.81228165410947	3.18388459817052	4.09982268138809	2.12142705246884	4.81259732951245
ENSRNOG00000025890	18.9254316751834	22.2435604035622	20.6440930096936	18.3816594552452	24.0070754604596	21.2761689980402	24.3512198360334	22.3702097028023	24.6382049392587	26.8573331179218	22.8878047689494	26.9210807937381	29.3947552069984	23.1340634343142	23.9133727565735	23.1847593882676	22.4190471396407	16.6868315496185	33.4206196545479	22.8270370049533	29.2594964338202	29.6270205088989	31.6698752832848	35.4827091243714
ENSRNOG00000016367	230.921102171128	166.022944121378	174.411722669936	231.745335514859	186.381461695575	166.726420404571	114.505019388227	112.425564333024	129.824387564555	121.962521388311	116.018759968446	137.25586199339	155.792202597091	137.824123680702	160.704016274079	180.613076414832	143.320392263192	160.348295221831	142.307154658075	119.880503460135	141.461201766817	192.730343597706	157.061367134568	152.861142296717
ENSRNOG00000059266	2.27413537441104	2.09351156739409	2.60623101119056	2.40541246777623	2.77632845461097	2.83934639653562	2.67553211574252	3.05211528850433	2.88077473135948	2.90663778332487	3.85749518577798	2.65045802469995	2.24328395000777	2.43103717445336	3.6139180693214	2.24246033427506	2.73027846812091	2.28384890966081	2.00215693783006	4.43430617494869	2.82116356799919	2.70743007261478	2.99272744901854	2.16159032596745
ENSRNOG00000016603	3.9701007383786	4.82255343203282	4.76665934941431	6.13918704462291	4.28697776079635	5.33797122548696	4.88575429831244	5.9965088609438	4.58649661176969	4.45684460109813	4.9963747168172	4.35432389772135	5.26011408967339	5.01891545693596	3.88303962767512	2.96460857751618	5.03755604681464	5.78329481962496	4.27383500190647	5.47540414645839	4.19144301531309	3.94511239152439	4.28073673087462	3.71140980496299
ENSRNOG00000046667	85.1451702046439	81.3852621824453	272.591188262549	98.2269927139665	151.963154530324	129.587769537886	0.659189071994535	0.933588205895441	0.568573960136739	1.16265511332995	0.661284888990511	0.87086477954427	46.2193848320567	49.7970517992865	44.0974896331027	93.6132170054148	49.2988309314227	82.1080519295798	2.3486841001468	1.11821633976967	6.04535050285542	3.40362637700144	1.4774224115408	10.2777502291283
ENSRNOG00000017839	25.3623911247875	23.3650844575233	18.0378619985031	25.2388800723386	22.2514559965144	19.1939816405808	19.8144479876004	17.6304541959485	16.2612152599107	18.8350128359451	20.8304740032011	17.3415682187511	21.968711786283	15.6841108029249	22.1064137219128	19.0799167424759	20.4194065714395	21.0335117325213	18.3274365847521	22.6342410843033	21.1184244233083	19.9963049648834	19.6610828612737	19.2911740411812
ENSRNOG00000016825	21.0839330475057	18.3182262146983	14.5400256413789	19.8895299574333	12.0035377302298	12.833845712341	8.99599204133718	9.19225310420127	8.56651433272686	10.1150994859705	8.1558469642163	8.97369359791269	9.82403660865472	10.8220364540182	16.0704016274079	18.6238231151658	10.6519314883027	18.8601716410699	16.3637826649572	9.13852663880731	11.9697939956537	17.0568094574731	12.9937406963716	14.1115142034856
ENSRNOG00000025350	20.5057630370623	16.2620987824362	11.4879919572215	23.7669112487741	18.9443588667572	14.1588740307243	9.53885363003857	10.2335630261616	9.05927843151204	11.0452235766345	9.07429819892535	9.8824220635241	15.5869557216057	12.0375550412448	12.0720241890098	14.4049570625466	12.8438451880618	12.7085140940803	7.46958549882753	7.8275143783877	11.8891893222823	10.5589772831976	8.29629508019064	13.5405280796452
ENSRNOG00000017753	21.00684371278	20.6734267280166	21.6385758955426	20.1767433864215	16.3313438506528	21.0868792382712	17.1001400440935	19.2103726982331	16.4886448439654	19.3775852221658	17.0097168668115	16.9629313580797	19.1065908845489	17.5269938222686	21.5297246682977	21.0183146585442	21.6114999870979	19.9652598231639	16.6333037912036	16.6961267282851	16.8060743979381	22.8584453273619	19.9262612428323	19.7805907187588
ENSRNOG00000018101	0.886527349346677	1.00937164856501	0.891605345933611	0.646230215223464	0.85739555215927	0.908590846891398	0.775516555287688	0.825866489830583	0.492764098785174	0.426306874887647	0.624546839602149	0.719410035275701	0.464127713794711	0.627364432116995	1.03804029650721	0.76015604551697	0.999820284100616	0.957743091148082	0.500539234457515	0.616946946079818	1.08816309051397	0.309420579727403	0.644004640928041	0.407847231314614
ENSRNOG00000016837	7.94020147675719	8.78527175602877	8.60742083958986	10.7346019084342	5.06271659370235	6.96586315950072	3.7224794653809	7.2891694537221	4.77602126514861	2.71286193110321	4.9963747168172	4.27859652558706	7.19397956381802	6.50890598321383	3.19101276333698	5.017029900412	5.22982917837246	10.0194661843184	5.2749134708215	4.93557556863855	5.27960610582706	4.75734141330883	5.49298076085682	4.36396537506637
ENSRNOG00000017069	21.4693797211347	19.9631281605079	18.3807871315544	23.1565827121741	22.2514559965144	22.8662029801002	14.6184870671729	18.3485989697142	15.7305462304498	17.8273784043925	17.2301451631416	15.1454744268569	25.1789284733631	23.48695592738	17.1084419239152	17.6736280582695	22.5344110185754	22.7279802783987	15.2086921239014	15.9249430456853	20.1914706795371	12.2994680441643	16.100116023201	21.0449171358341
ENSRNOG00000060041	0.308357338903192	0.373841351320373	1.02877539915417	0.394918464858784	0.408283596266319	0.340721567584274	0.34898244987946	0.251350670818003	0.758098613515652	0.658837897553636	0.771499037155596	0.833001093477127	0.348095785346033	0.588154155109683	0.499797179799769	0.342070220482636	0.692183273608119	1.14192445483041	0.539042252492708	0.886861234989739	0.72544206034265	0.309420579727403	0.795535144675815	0.978833355155074
ENSRNOG00000017448	1.96577803550785	2.01874329713002	7.13284276746889	1.68737889530571	1.67396274469191	2.763630492628	2.63675628797814	3.48300215276376	2.95658459271104	3.06165846510219	3.12273419801075	3.67277754851279	1.85651085517884	2.97998105255573	1.49939153939931	1.97640571834412	3.65318949959841	6.22533009246253	2.84922333460431	4.54998372733866	4.99748974902715	3.63569181179699	4.24285410493768	3.67062508183153
ENSRNOG00000017463	1.23342935561277	2.2056639727902	1.88608823178264	2.15410071741155	2.20473141983812	3.74793724342702	2.94696291009322	3.66253834620519	1.93315146446491	2.98414812421353	2.90230590168058	2.68832171076709	3.24889399656298	2.27419606642411	1.88385090847605	1.29226527737885	2.99946085230185	1.80497736408677	1.50161770337254	3.393208203439	2.41814020114217	2.35933192042145	3.52308421213575	3.75219452809445
ENSRNOG00000017468	18.5399850015544	18.6920675660187	20.3354603899474	18.9560863132216	20.3325230940627	17.566089706567	19.6593446765429	23.8783137277103	20.6960921489773	22.4004885168236	24.3573267444838	18.9318430335711	24.6374461406026	18.9777740715391	22.4908730909896	15.2031209103394	25.1877802340732	17.4603932770843	16.7873158633443	20.9761961667138	23.1738435942791	17.0568094574731	16.9714164197507	22.6763060610925
ENSRNOG00000043378	0.269812671540293	0.0747682702640747	0.0685850266102778	0.0359016786235258	0	0.151431807815233	0.0387758277643844	0.107721716064859	0.0758098613515652	0.0775103408886631	0.110214148165085	0.113591058201426	0.193386547414463	0.117630831021937	0.192229684538373	0.114023406827545	0.0769092526231243	0.110508818209394	0.0770060360703869	0.0771183682599773	0.0403023366857028	0	0.0378826259369436	0.122354169394384
ENSRNOG00000017692	67.2218998808958	85.2732122361772	60.0118982839931	63.0433476629113	102.31586922434	75.2994664361246	119.584652825362	113.538688732361	111.326781394773	119.327169798097	119.619088808506	111.849328642338	116.689442709887	91.8304687511252	90.5401814175735	92.6630219485186	110.441686766807	64.4634772888132	99.8768287832918	113.788152367597	118.005241815738	77.3938225043167	102.055794274126	108.813641314739
ENSRNOG00000049772	5.31916409608006	5.79454094546579	4.66378180949889	5.67246522251707	4.20532104154309	4.6186701383646	5.9714774757152	5.4579002806195	6.02688397744943	6.97593067997968	4.73920837109866	7.23196403882415	6.38175606467728	5.95996210511145	5.76689053615118	5.32109231861879	4.99910142050308	5.96747618330728	6.66102212008846	5.4368449623284	5.36021077919847	7.38741634099175	5.56874601273071	6.11770846971921
ENSRNOG00000049605	0.693804012532182	0.56076202698056	0.445802672966806	0.287213428988206	0.285798517386423	0.265005663676658	0.155103311057538	0.179536193441431	0.0758098613515652	0.310041363554652	0.330642444495256	0.416500546738564	0.15470923793157	0.313682216058498	0.384459369076745	0.342070220482636	0.307637010492497	1.21559700030333	0.192515090175967	0.154236736519955	0.201511683428514	0.232065434795552	0.265178381558605	0.203923615657307
ENSRNOG00000046000	35.0371026328752	39.6645673750916	36.8301592897192	30.660033544491	43.2372328446032	39.0694064163301	58.2800691298698	53.4299711681699	54.5072903117754	60.2255348704912	53.5640760082314	57.0605749031832	44.6336151432581	41.9549963978241	43.1363412104108	37.2096384280557	45.9148238160052	38.7149226460244	41.9297866403257	53.4815883882943	57.1487134203265	40.2246753645624	51.1794276408108	54.9370220580785
ENSRNOG00000033235	42.6304021033663	42.3936092397303	22.5987662680865	51.6266138606301	38.378658049034	44.3316617379094	14.9674695170524	17.7740831507017	14.8587328249068	19.1450541994998	16.6790744223162	17.1901134744825	26.9580847095761	21.4480215229998	22.8753324600663	33.2188191890916	22.9574119080026	28.6217839162331	24.9884587048405	17.6986655156648	23.9798903279932	22.6263798925664	15.9864681453902	22.6763060610925
ENSRNOG00000018255	164.123193631224	207.033340361223	152.361636614732	135.672443518304	186.585603493708	134.660735099696	173.017743484683	181.403369853222	190.35856185378	201.681906992301	177.37130244701	192.536843651418	222.703948002496	183.739358056265	189.46157708102	181.791318285383	217.807003428688	154.159801402105	211.189053923036	193.682781884933	211.264848906454	206.925012692701	213.165536147181	217.871990968267
ENSRNOG00000018402	574.970803052364	926.378868571885	486.233546153564	421.988330540922	1118.12545673494	687.311117721389	1322.99246749303	1304.90496117101	1290.85241416378	1389.37286042929	1221.39318996547	1148.29200735822	1759.89493609058	1136.50987905694	1086.28994732634	675.284623035	1250.35217452044	470.215021480972	1407.43932125846	1433.32199247994	1875.75135402598	1052.64881223263	1320.70198803966	1593.3367785768
ENSRNOG00000018405	0.501080675717687	0.448609621584448	0.205755079830833	0.107705035870577	0.571597034772847	0.378579519538082	0.736740727523304	0.359072386882862	0.720193682839869	0.775103408886631	0.587808790213788	0.567955291007132	1.0442873560381	0.431313047080434	0.499797179799769	0.456093627310182	1.03827491041218	0.257853909155253	0.847066396774256	0.771183682599773	1.32997711062819	0.734873876852583	0.606122014991097	0.897263908892151
ENSRNOG00000018426	0.154178669451596	0.336457216188336	0.274340106441111	1.04114868008225	0.489940315519583	0.64358518321474	0.465309933172613	0.75405201245401	0.492764098785174	0.891368920219625	0.587808790213788	0.454364232805706	0.812223499140745	1.48999052627786	0.42290530598442	0.152031209103394	0.653728647296557	0.478871545574041	0.346527162316741	0.501269393689852	0.564232713599839	0.0773551449318508	0.227295755621661	0.57098612384046
ENSRNOG00000018454	86.4556888949824	118.881549719879	89.5377522397177	153.156561007961	115.380944304862	127.581298084334	183.642320292125	158.422737092719	199.758984661374	222.842230054906	102.572633892306	190.643659348061	351.65409781846	226.086457224162	120.066660962667	56.3655707750833	180.967471422212	133.605161215157	120.283428341944	109.508082929168	193.249704407945	62.1161813802762	101.449672259135	146.580294934472
ENSRNOG00000018556	27.4438031623841	37.9822812941499	39.9507780004868	23.2283860694212	19.0260155860105	18.0203851300127	15.6654344168113	17.7381759120134	16.3370251212623	21.1990782330493	13.7032924218589	24.6113959436424	23.0903537612869	19.722769334678	23.0675621446047	33.9409674323327	26.0337820129276	25.4538644608971	29.6473238870989	14.3054573122258	18.9420982422803	41.5783904008698	36.5188514032136	24.1445560938251
ENSRNOG00000018730	116.944520779036	101.385774478085	103.254757561773	118.22422770727	127.629452192851	99.2635500228852	84.6476320096512	77.8828007148928	68.9490688992485	74.2549065713392	81.6686837903281	62.853718871456	116.302669615058	85.6744552609772	107.610177404581	91.9028659030017	96.175020405217	94.1535131144038	76.7750179621757	80.9742866729762	88.2218150050034	63.7019618513792	65.1959992374799	86.7083213774869
ENSRNOG00000029399	40.5104453984068	29.9820763758939	48.9011239731281	39.8867649507371	38.0112028123943	40.1294290710367	45.4452701398585	56.1589213084796	41.2026596445757	34.4921016954551	49.7433188718418	36.7277754851279	50.2418250182775	38.1515995281148	35.1395863336145	35.6893263370217	38.4161716852506	54.9965551955418	33.9211588890054	39.8316372062783	26.2771235190782	44.5178859082801	48.4897611992878	38.9901953136771
ENSRNOG00000018953	39.2384713754312	42.9169871315789	35.9728464570907	27.1416690393855	40.4200760303656	21.5790326136707	32.4941436665541	41.7960258331651	47.1916386913493	33.2906914116808	32.8438161531954	46.4208791183163	33.6105819406337	32.5445299160691	39.7530987625354	56.4795941819109	39.3775373430397	28.5481113707601	38.1179878548415	41.5282413079978	37.6020801277607	65.7131956196073	52.9599110598471	38.7862716980198
ENSRNOG00000043416	174.954245160199	100.114713883596	72.4943731270636	139.90884159588	138.816422730548	86.1268406949137	29.353301617639	27.5408520739155	25.1688739687196	50.1104353845207	32.7703400544187	30.8589041447209	79.2498071304469	61.1288218543997	76.6227522569953	108.056181870237	53.0673843099558	71.3886965632686	67.3032755255181	35.3587718471996	65.6122041243241	45.8716009445875	28.1089084452121	62.6453347299247
ENSRNOG00000043088	0.38544667362899	0.299073081056299	0.171462566525694	0.215410071741155	0.244970157759791	0.340721567584274	0.0387758277643844	0.0359072386882862	0.15161972270313	0.0387551704443315	0.0734760987767235	0.113591058201426	0.15470923793157	0.0784205540146244	0.269121558353722	0.190039011379242	0.153818505246249	0.221017636418788	0.0770060360703869	0.0771183682599773	0.0806046733714056	0.0386775724659254	0.113647877810831	0
ENSRNOG00000019202	210.029892460437	179.593385174307	152.944609340919	232.499270765953	142.613460175825	124.590519879983	31.9125062500884	32.0651641486396	29.5658459271104	44.064628795205	36.0400264499829	34.4938180071665	63.1600463855636	73.3624282806811	84.6963990076069	158.150465269806	80.2932597385418	140.935579489714	51.4015290769832	39.2532494443285	54.4887591990702	68.1885602574265	37.5037996775741	69.7010918316675
ENSRNOG00000024630	134.135442422889	128.339735908284	76.8152298035111	101.709455540449	155.147766581201	77.6088015053069	170.41976302447	137.201559027942	163.825110380732	145.138113314022	149.781027356351	156.528478201566	116.766797328853	91.9480995821471	133.522738880354	120.104655191681	106.980770398766	66.7104899257376	153.396023852211	182.500618487236	194.902100212059	177.530057618598	172.441713264967	200.987115591842
ENSRNOG00000019260	20.5443077044252	16.6359401337566	12.34530478985	4.05688968445841	18.3727618319844	6.92800520754691	20.8226195094744	23.6628702955806	20.6960921489773	14.843230280179	15.7606231876072	19.8784351852496	11.9899659396967	16.5075266200784	15.5706044476082	15.6212067353737	13.0361183196196	8.47234272938688	19.6750422159838	22.3643267953934	17.6524234683378	16.4766458704842	14.13021947448	18.1899865166318
ENSRNOG00000029336	37.0414253357459	34.9167822133229	37.4131320159065	33.2449544053849	29.3555905715483	31.7249637372913	32.3002645277322	33.1782885479765	33.128909410634	33.9882844796788	36.6278352401966	36.4248659965908	28.0023720656142	29.7213899715426	38.2921531600438	39.3000675532273	28.5333327231791	39.5989931916995	33.7671468168646	29.3820983070514	28.5743567101633	39.0643481905847	36.5188514032136	31.4042368112253
ENSRNOG00000056832	0.077089334725798	0.0747682702640747	0	0.0718033572470515	0	0.0757159039076165	0.0387758277643844	0.107721716064859	0.15161972270313	0.0387551704443315	0.146952197553447	0.113591058201426	0.116031928448678	0.156841108029249	0.153783747630698	0	0.0384546263115622	0.110508818209394	0.11550905410558	0.0385591841299887	0.0806046733714056	0.154710289863702	0.0757652518738871	0.0815694462629228
ENSRNOG00000029022	1.77305469869335	1.49536540528149	1.74891817856208	2.01049400291744	1.59230602543864	1.96861350159803	4.53677184843298	4.48840483603577	5.79945439339474	5.23194800998476	4.04118543271979	4.80868813052705	1.81783354569595	3.29366326861423	2.96033714189094	1.67234330013733	3.07637010492497	2.54170281881606	2.81072031656912	4.47286535907868	2.98237291474201	2.01123376822812	4.24285410493768	2.81414589607084
ENSRNOG00000032625	5.85878943916065	5.34593132388134	8.16161816662306	5.20574340041124	5.96094050548826	8.17731762202258	10.896007601792	10.7003571291093	10.7650003119223	9.92132363374887	12.0500801993826	11.1319237037398	10.9456785836586	8.31257872555019	9.6499301638263	6.87941221192858	7.15256049395056	7.69878100192112	9.00970622023526	12.1847021850764	9.06802575428313	11.1004632977206	12.4255013073175	11.664430815598
ENSRNOG00000054609	23.8976937649974	19.7388233497157	29.4572689291143	26.1364220379268	23.51713514494	27.7120208301876	18.1858632214963	18.1331555375845	19.2936097139733	16.7034784615069	17.8914300521322	17.303704532684	23.2837403087013	25.2122081157017	18.9154009585759	19.0419089402001	18.6889483874192	29.3585093709624	19.5210301438431	18.5855267506545	20.3123776895942	22.0462163055775	17.0850642975616	19.6582365493644
ENSRNOG00000024376	11.9873915498616	15.6265684851916	6.92708768763806	9.4780431566108	9.30886599487207	10.070215219713	16.2082960055127	13.8961013723668	18.1943667243756	17.2072956772832	14.7686958541214	16.508567125274	11.2937743690046	10.9004570080328	15.0323613309007	8.17167748930743	13.0361183196196	14.8450179127953	16.2482736108516	17.004600201325	16.000027664224	11.9900474644369	12.1603229257589	12.8064030632789
ENSRNOG00000019416	24.6685871122554	19.3275978632633	20.6440930096936	24.1259280350093	25.1094411703786	26.2355607039891	35.0145724712391	35.0813721984556	34.6072017069895	39.9953358985501	38.1708333145078	34.6074090653679	29.0853367311352	27.8392966751917	32.486816686985	21.0943302630959	24.6878700920229	22.9489979148175	28.4537303280079	35.4358902154596	30.9521945746197	25.1404221028515	32.6927061835823	32.9540562902208
ENSRNOG00000055608	2.15850137232234	0.971987513432971	2.33189090474945	2.44131414639975	1.38816422730548	2.04432940550564	2.67553211574252	3.05211528850433	2.88077473135948	2.90663778332487	2.57166345718532	2.72618539683423	1.46973776034992	2.66629883649723	2.15297246682977	2.54652275248185	1.80736743664342	2.54170281881606	2.15616900997083	2.54490615257925	1.65239580411381	2.39800949288738	2.99272744901854	2.44708338788768
ENSRNOG00000019440	23.2038897524652	26.8791931599348	57.4399597861077	24.5567481784916	15.310634859987	18.3232487456432	22.8777383809868	24.6323657401643	31.2715678075206	17.5948473817265	20.0222369166571	31.956951040668	28.9306274932037	14.2725408306616	27.4888448889873	36.2214355688836	19.3811316610273	31.3476680987315	26.3745673541075	19.2024736967344	18.0554468351948	55.3862837712052	50.8006013814413	21.2488407514914
ENSRNOG00000019596	18.3472616647399	18.4303786200944	21.7414534354581	16.048050344716	15.5147766581201	14.2345899346319	16.9838125608004	18.4204134470908	18.9145604072155	18.8737680063895	17.9281681015205	19.6133893827796	17.8302396716135	15.4096388638737	17.4160094191766	20.5242132289582	17.4584003454492	18.23395500455	20.1370784324062	15.9249430456853	14.4685388701673	22.8971228998278	22.0476882953012	19.6174518262329
ENSRNOG00000024257	0.038544667362899	0	0.0685850266102778	0.107705035870577	0.0408283596266319	0	0.0387758277643844	0.0359072386882862	0	0.0387551704443315	0.0734760987767235	0.0378636860671422	0.0386773094828926	0	0	0.114023406827545	0.0384546263115622	0.0368362727364647	0	0.0385591841299887	0.0403023366857028	0.116032717397776	0.113647877810831	0.0407847231314614
ENSRNOG00000037931	163.352300283966	83.2544689390472	41.6996961790489	174.7334698607	48.5449195960653	75.223750532217	12.4470407123674	12.8547914504065	9.77947211435191	13.7580855077377	11.2418431128387	16.3192486949383	25.7590881156065	29.9566516335865	32.4483707500773	63.3209985915636	36.3011672381147	65.0160213798602	21.5616900997083	8.90717153402738	19.9496566594229	25.8752959797041	12.1982055516958	31.8528687656714
ENSRNOG00000024243	3.7388327342012	3.43934043214744	3.05203368415736	6.21099040186996	3.59289564714361	3.33149977193512	1.27960231622469	1.32856783146659	1.40248243500396	1.51145164732893	1.13887953103921	1.36309269841712	2.32063856897356	2.43103717445336	1.53783747630698	2.24246033427506	1.99964056820123	3.09424690986303	1.7711388296189	1.50380818106956	2.37783786445646	2.24329920302367	1.78048341903635	1.99845143344161
ENSRNOG00000019802	1.96577803550785	2.35520051331835	2.70910855110597	2.11819903878802	2.61301501610444	2.49862482895134	2.32654966586307	2.8725790950629	2.19848597919539	2.55784124932588	2.2042829633017	2.08250273369282	2.35931587845645	2.35261662043873	1.73006716084535	1.63433549786149	2.61491458918623	3.24159200080889	1.30910261319658	1.96651839062942	1.93451216091373	2.1272664856259	2.31084018215356	1.50903475586407
ENSRNOG00000046500	4.27845807728179	4.59824862124059	5.45250961551708	5.45705515077592	6.16508230362142	6.32227797628598	5.19596092042751	5.81697266750236	4.24535223568765	5.23194800998476	5.43723130947754	4.35432389772135	5.60820987501943	5.29338739598715	3.42168838478303	4.52292847082597	7.07565124132744	5.96747618330728	3.96581085762492	4.04871433364881	4.87658273897004	4.60263112344512	4.20497147900074	5.7098612384046
ENSRNOG00000019915	32.9556905952786	29.9446922407619	41.4939410992181	35.2195467296788	35.1532176385301	35.3593271248569	38.232966175683	45.0276773151109	37.1847369929427	42.8244633409863	41.7344241051789	36.1598201941208	34.2680962018428	37.0929220489173	38.4074909707668	31.2804212730233	43.4537277320653	38.051869736768	29.3007967247822	38.4049473934687	39.5768946253601	28.8147914871144	32.7305888095192	36.420757756395
ENSRNOG00000024065	0.578170010443485	0.747682702640747	1.33740801890042	0.789836929717567	0.489940315519583	0.870732894937589	0.775516555287688	1.00540268327201	0.568573960136739	0.852613749775294	0.991927333485767	0.567955291007132	0.425450404311819	0.980256925182805	0.384459369076745	0.380078022758485	0.922911031477492	0.957743091148082	0.385030180351934	0.616946946079818	0.523930376914136	0.232065434795552	1.02283090029748	0.489416677577537
ENSRNOG00000019982	11.9103022151358	15.7387208905877	12.9625700293425	10.8782086229283	12.0443660898564	13.0609934240638	10.7796801184989	13.7524724176136	9.85528197570347	10.5026511904138	12.8583172859266	11.6620153086798	12.260707106077	10.6259850689816	12.0335782521021	15.0130818989602	11.6902063987149	14.8818541855317	14.1691106369512	13.8427471026659	11.123444925254	19.8029171025538	15.1909330007144	9.62519465902489
ENSRNOG00000055259	34.4589326224317	33.9074105647579	19.6496101238446	30.1574100437616	63.5697559386659	25.7434073285896	33.4635393606638	33.4655464574827	51.1716564123065	60.6518417453789	38.9423323516634	42.4073283951992	35.4284154863296	42.7784122149776	58.0533647305885	29.4180389615067	50.9908344891314	20.0389323686368	37.5789456023488	58.3400455886728	61.9849938226109	36.9370817049588	25.6844203852477	81.6510157091857
ENSRNOG00000019999	5.12644075926557	4.56086448610856	4.11510159661667	3.6260695409761	4.28697776079635	5.14868146571792	7.09597648088235	6.82237535077438	4.24535223568765	4.96066181687444	7.82520451972105	3.18054962963994	5.37614601812207	4.8228640718994	3.11412088952163	4.18085825034333	5.9989217046037	6.22533009246253	4.65886518225841	7.98175111490765	4.03023366857028	2.16594405809182	5.37933288304599	3.46670146617422
ENSRNOG00000048783	0	0.635530297244635	0.548680212882222	0.466721822105835	0.694082113652742	0.567869279307123	0.504085760936997	0.646330296389152	0.341144376082043	0.0775103408886631	0.440856592660341	0.151454744268569	0	0.509733601095059	0.42290530598442	0.608124836413576	0	0.221017636418788	0.731557342668675	0	1.00755841714257	0	0.833417770612759	0.489416677577537
ENSRNOG00000050105	1.11779535352407	0.299073081056299	1.20023796567986	1.93869064567039	1.06153735029243	1.47646012619852	0	0.0718144773765724	0.227429584054696	0	2.79209175351549	0	0.502805023277604	0.196051385036561	0	1.97640571834412	0	1.03141563662101	0.385030180351934	0	0.161209346742811	3.01685065234218	3.90191047150519	0.448631954446075
ENSRNOG00000037897	425.186225680139	395.374613156427	494.052239187136	489.591191389021	305.559443445713	335.30788045488	271.741000972806	268.981125013952	328.180889790926	255.822880103032	322.339645333486	323.01510583879	240.302123817212	280.863214203377	335.863704825444	374.604899230763	327.095051406148	496.663465305754	301.440128197529	254.914766283355	260.554606673068	387.66530882597	312.683194483532	282.678916024159
ENSRNOG00000020125	1.38760802506436	0.934603378300933	6.61845506789181	4.84672661417598	2.08224634095823	7.68516424662307	2.01634304374799	2.40578499211518	5.6478346706916	2.17028954488257	6.7230630380702	3.33200437390851	2.90079821121695	0.509733601095059	4.2290530598442	5.92921715503236	1.26900266828155	1.80497736408677	0.539042252492708	2.85337962561916	1.81360515085663	6.30444431194584	0.0378826259369436	3.18120840425399
ENSRNOG00000020130	76.31844137854	66.5811446701585	92.349738330739	83.4355011210739	70.2656069174335	75.6780459556627	81.5455657885004	75.5847374388425	81.1165516461747	89.0981368515182	86.1507258157082	77.8098748679771	78.863034035618	71.2842835992936	81.1593728121009	73.6211130083185	81.8314447910043	85.5706615668075	69.3439354813834	68.7895844878998	81.5316271151767	79.9465422870678	77.1290264076171	86.2596894230409
ENSRNOG00000020233	18.6556190036431	17.009781485077	19.4781475573189	24.7721582502328	18.3727618319844	19.6861350159803	18.5736214991401	23.1242617152563	19.4073245060007	20.695261017273	24.0266842999886	16.773612927744	22.2394529526632	17.5269938222686	17.7235769144379	14.1389024466156	20.1502241872586	24.3487762788032	17.0953400076259	22.3643267953934	20.9169127398797	18.4492020662464	16.6304727863182	19.7805907187588
ENSRNOG00000020263	1.54178669451596	2.69165772950669	1.57745561203639	2.29770743190565	1.42899258693212	1.89289759769041	0.504085760936997	0.969495444583727	0.720193682839869	0.736348238442299	0.771499037155596	0.757273721342843	1.5857696887986	1.01946720219012	0.961148422691863	1.1782418705513	0.88445640516593	2.39435772787021	1.07808450498542	0.655506130209807	1.12846542719968	1.23768231890961	1.17436140404525	1.2643264170753
ENSRNOG00000020310	20.3130397002478	14.4676602960984	19.8896577169806	26.5672421814091	17.2295677624387	21.5033167097631	13.5327638897702	19.0308365047917	14.1385391420669	17.8273784043925	18.8833573856179	12.3056979718212	19.1065908845489	17.1348910521954	16.8393203655614	12.2385123328232	15.6894875351174	17.6445746407666	10.8963541039597	15.6164695726454	15.4760972873099	9.94013612374283	13.8271584669844	14.1930836497486
ENSRNOG00000055761	19.8119590245301	22.0940238630341	15.3287534473971	20.140841707798	16.1680304121462	17.0739363311675	16.0144168666908	18.1690627762728	15.2377821316646	19.9589127788307	16.6790744223162	13.7823817284397	15.8190195785031	17.7230452073051	19.5305359490986	17.4075734423386	17.8814012348764	28.4007662798143	15.324201178007	16.0406205980753	16.1209346742811	13.5758279355398	14.8878719932188	16.8033059301621
ENSRNOG00000055650	1.15634002088697	1.27106059448927	1.74891817856208	2.19000239603507	1.75561946394517	3.36935772388893	1.31837814398907	1.61582574097288	2.23639090987117	2.28655505621556	2.64513955596204	1.62813850088711	1.35370583190124	1.64683163430711	2.03763465610675	2.62253835703355	1.76891281033186	1.84181363682323	1.92515090175967	1.6966041017195	2.17632618102795	2.591397355217	1.25012665591914	2.16159032596745
ENSRNOG00000046112	64.2539604939526	83.0301641282549	50.2385319920285	55.3603884374767	100.315279602635	61.7084616847074	76.1945015570154	61.6168215890991	62.6568504070686	67.5115069140255	68.553200158683	65.6177679543573	97.6602064443038	72.2253302474691	74.1237663579964	61.5726396868746	75.447976823285	64.2424596523944	66.3407000746383	63.9311272875212	92.4132580203165	65.2490647500162	63.074572185011	93.6417243098354
ENSRNOG00000047526	15.5335009472483	13.0844472962131	11.4536994439164	13.6067361983163	18.3319334723577	15.9760557245071	22.0634459979347	22.4779314188672	21.7574302078992	22.7880402212669	19.0670476325597	22.6046205820839	19.2226228129976	16.8212088361369	17.838914725161	14.6710116784775	15.458759777248	13.076876821445	16.2867766288868	21.2461104556238	23.4962622877647	14.0399588051309	20.2293222503279	23.1657227386701
ENSRNOG00000020417	79.0551127613058	82.2450972904821	74.0375362257949	62.3971174476878	82.2283162880366	66.6678533906563	68.788318454018	69.3368779070806	74.5969035699401	74.1386410600062	66.8999879362067	80.6875150090799	93.1349612348054	76.1855682252076	80.9671431275625	83.9212274250735	78.7166200597678	64.2424596523944	81.3568771083637	68.6353477513798	82.0555574920909	103.84928207101	93.6458513161245	86.5451824849611
ENSRNOG00000020426	62.3652717931706	70.132637507702	55.1766539079685	64.9461366299581	60.3034871685353	54.288303101761	44.8636327233928	47.6129985006675	43.5527653464742	59.0241245867169	50.5148179089974	42.1044189066621	70.3540259493816	54.8943878102371	53.4014063647599	50.2463146086717	69.7566921291738	67.1893614713116	42.4303258747832	40.834175993658	58.035364827412	34.1522964874121	36.7082645328983	51.0216886374582
ENSRNOG00000056118	82.6397668260554	79.104829939391	77.2267399631728	67.6746642053461	95.6200182455719	78.4038184963369	99.8089806655255	94.3642232728161	93.625178769183	121.729990365645	90.3021253965931	97.6125826810925	105.937150673643	94.8496600806882	94.8076804143253	89.052280732313	95.7904741421014	86.6020772034285	92.753770446781	87.9149398163741	114.015310483853	71.2440884822346	84.5540210912581	111.546217764547
ENSRNOG00000020481	17.2680109785788	17.9070007282459	19.1695149375726	17.8431342758923	20.740806690329	15.6353341569228	18.3409665325538	17.5227324798837	15.8063560918013	17.9436439157255	22.1163057317938	17.1901134744825	17.8689169810964	16.076213572998	23.3366837029584	18.6998387197175	19.5734047925851	16.6131590041456	22.0622293341658	20.2050124841141	19.5466332925658	19.5321740952923	19.0170782203457	19.6990212724959
ENSRNOG00000043154	0.423991340991889	0.411225486452411	0.30863261974625	0.215410071741155	0.122485078879896	0.189289759769041	0.542861588701382	0.430886864259434	0.492764098785174	0.542572386220642	0.257166345718532	0.416500546738564	0.502805023277604	0.313682216058498	0.269121558353722	0.266054615930939	0.499910142050308	0.331526454628182	0.577545270527902	0.424151025429875	0.604535050285542	0.309420579727403	0.227295755621661	0.367062508183153
ENSRNOG00000020489	1.31051869033857	0.897219243168896	2.16042833822375	1.97459232429392	1.26567914842559	1.09788060666044	0.853068210816457	1.0413099219603	0.606478890812521	1.16265511332995	1.06540343226249	0.605818977074274	1.19899659396967	1.17630831021937	0.692026864338141	1.1782418705513	1.34591192090468	1.39977836398566	0.770060360703869	0.501269393689852	0.685139723656947	0.541486014522956	0.833417770612759	0.978833355155074
ENSRNOG00000052687	53.5770876344296	45.1600352395011	59.9090207440777	53.9602229711592	52.3419570413421	55.0076041888834	87.7496982308019	82.802092415188	79.7140692111708	88.8268506584079	80.9706608519492	74.7050526104715	69.851220926104	59.913303267173	57.3228919293427	53.172915383912	64.1423166876857	59.1958902874988	55.2133278624674	70.1777151165793	78.6298588738061	63.0444431194584	71.2951020133278	69.2932446003529
ENSRNOG00000020546	34.0734859488027	33.047575456721	26.9539154578392	19.3510047780804	33.1117996571985	19.0046918808117	27.4920618849486	33.752804366989	29.4142262044073	33.9882844796788	26.9657282510575	30.4045399119151	25.8364427345723	27.4471939051185	24.9129671161731	28.7719063228173	31.532793575481	28.8059652799154	35.6922977186243	37.363849421959	32.5239857053621	39.4511239152439	30.874340138609	33.1987646290096
ENSRNOG00000037814	0.077089334725798	0.224304810792224	0.0342925133051389	0.0718033572470515	0.0816567192532638	0.113573855861425	0.0775516555287688	0.107721716064859	0.113714792027348	0.0775103408886631	0	0.151454744268569	0.15470923793157	0.0392102770073122	0.076891873815349	0.114023406827545	0.115363878934687	0.0368362727364647	0.0385030180351934	0.0385591841299887	0.161209346742811	0.0386775724659254	0.0757652518738871	0.0407847231314614
ENSRNOG00000020578	145.005038619226	213.313875063405	88.4060993006481	62.2176090545702	267.997352589212	80.4102899498887	407.417622320387	281.045957213216	395.575856532467	385.730211432432	250.957615371899	420.021869542808	364.030836852985	234.516666780734	289.190337419528	230.593336407573	260.530093260834	68.3681221988785	345.218059703544	364.422849212523	497.814462741801	374.824354767283	375.416823035111	393.694932387997
ENSRNOG00000057198	3.16066272375772	2.5047370538465	2.05755079830833	2.44131414639975	2.85798517386423	1.74146578987518	3.17961787667952	2.76485737899804	2.42591556325009	2.36406539710422	2.53492540779696	3.48345911817708	1.50841506983281	1.99972412737292	1.53783747630698	2.28046813655091	1.96118594188967	2.5048665460796	2.38718711818199	1.6966041017195	1.32997711062819	1.74049076096664	1.06071352623442	1.38668058646969
ENSRNOG00000037798	22.3559070704814	24.6735291871446	16.9405015727386	13.2118177334575	24.5378441356058	16.9603624753061	33.3084360496062	32.5678654902756	31.6127121836027	28.98886749236	27.4800609424946	34.0015900882937	32.2181987992495	22.3106476171606	27.2197233306335	22.2725721336472	26.7259652865357	12.6716778213439	41.0827202435514	34.6261473487298	34.4988002029616	37.0917919948225	32.4275278020237	38.7454869748883
ENSRNOG00000020596	28.2917858443679	29.9073081056299	29.3200988758938	31.0908536879733	29.4780756504282	33.4285715752127	42.3044280909434	40.2520145695688	42.7946667329585	40.7704393074368	45.8123475872871	36.5384570547922	32.7983584414929	29.9174413565792	29.526479545094	27.7837034636452	30.7252464229382	27.6272045523485	33.3051106004423	36.4384290028393	32.0403576651337	34.1136189149462	31.7456405351587	30.2622645635444
ENSRNOG00000020606	0.308357338903192	0.224304810792224	0.754435292713056	0.538525179352887	0.122485078879896	0.416437471491891	1.39592979951784	1.25675335409002	0.833908474867217	1.39518613599594	1.28583172859266	0.946592151678554	1.16031928448678	0.941046648175493	0.346013432169071	0.304062418206788	0.615274020984995	0.405199000101112	0.269521126246354	1.15677552389966	0.806046733714056	0.618841159454807	0.909183022486646	0.448631954446075
ENSRNOG00000020607	19.1566996793608	17.4210069715294	22.6330587813917	23.6592062129035	28.5390233790157	24.6455267219292	33.5410910161925	34.758207050261	33.0910044799582	30.7716053327992	36.8850015859152	27.7162182011481	28.0410493750971	21.5656523540217	28.9113445545712	18.5097997083382	29.1101521178526	20.849330368839	19.2900120356319	31.7342085389807	27.9698216598777	21.7367957258501	22.161336173112	22.2276741066465
ENSRNOG00000020635	7.13076346213631	6.99083326969098	10.870726717729	8.43689447652856	5.96094050548826	5.60297688916362	7.17352813641112	7.57642736322839	6.974507244344	7.59601340708898	8.1558469642163	7.95137407409985	6.30440144571149	6.54811626022114	7.30472801245816	6.76538880510103	8.15238077805118	7.66194472918466	6.23748892170134	8.09742866729762	7.09321125668369	7.81286963811693	8.56147346174925	7.05575710174282
ENSRNOG00000021302	0.077089334725798	0.0373841351320373	0.0685850266102778	0.143606714494103	0	0.189289759769041	0.155103311057538	0.0718144773765724	0.0379049306757826	0.0387551704443315	0.0734760987767235	0.0757273721342843	0.116031928448678	0.0392102770073122	0.076891873815349	0	0.192273131557811	0	0	0	0.0403023366857028	0.0386775724659254	0.0757652518738871	0
ENSRNOG00000028753	2.15850137232234	2.61688945924261	2.94915614424194	2.5131175036468	1.51064930618538	2.19576121332088	2.59798046021376	3.08802252719261	2.72915500865635	2.40282056754855	2.42471125963187	2.53686696649852	2.47534780690513	2.27419606642411	1.99918871919907	1.74835890468903	1.96118594188967	3.24159200080889	2.11766599193564	2.08219594301939	2.25693085439936	2.1272664856259	2.61390118964911	2.3247292184933
ENSRNOG00000020652	26.4416418109487	20.1874329713002	19.6153176105394	24.0541246777623	17.2295677624387	21.314026949994	11.7102999848441	12.926605927783	9.51413759962143	13.796840678182	13.2256977798102	13.8202454145069	23.5544814750816	15.9585827419761	12.994726674794	15.8872613513047	16.8046716981527	24.9749929153231	18.4044426208225	13.1101226041961	17.6927258050235	15.1616084066428	13.1831538260564	18.3531254091576
ENSRNOG00000020675	29.8721172062467	37.3841351320373	24.9992421994463	24.9516666433504	28.5798517386423	21.9954700851626	30.2063698284555	29.0848633375118	29.7553705804893	31.0816466963539	29.8312961033497	30.8210404586537	32.2568761087324	27.0158808580381	33.7555326049382	27.4036254408868	29.7638807651491	32.1212298261972	32.4965472217033	29.5363350435713	30.10584550422	31.9089972843885	30.230335497681	32.5462090589062
ENSRNOG00000020683	142.653813910089	152.564655473844	179.04121196613	138.867692915798	158.781490587971	149.198188649958	158.825790522919	172.282931226397	174.741730415358	164.321922683966	160.545275827141	177.164187108158	169.135874368689	162.526598195309	161.396043138418	181.145185646694	152.011137809605	149.592103582783	155.475186826111	159.133752904463	160.685416365897	173.004781640084	179.980355826419	169.297385718696
ENSRNOG00000020716	137.87427515709	98.9558056945028	91.4238404715003	145.760815211515	94.0685405797599	103.579356545619	46.2595625229106	60.0009958481262	51.4748958577128	60.2642900409355	55.1070740825426	50.8509303881719	94.2566032098093	76.4600401642588	70.5867401624904	84.6433756683146	67.3340506715454	99.8262991158193	69.8829777338761	51.3608332611449	64.8061573906101	65.829228337005	53.7554462045229	64.8477097790236
ENSRNOG00000020743	14.7626075999903	11.7760025665918	9.53331869882861	16.0121486660925	19.6792693400366	14.3860217424471	16.0531926944551	17.4868252411954	15.3514969236919	21.6641402783813	15.5034568418886	13.5173359259697	23.6318360940474	14.4685922156982	18.3002659680531	11.288317275927	14.6127579983936	11.3455720028311	17.326358115837	22.6342410843033	17.9345398251377	10.868397862925	13.2210364519933	23.0841532924072
ENSRNOG00000022669	2.96793938694322	2.13089570252613	2.57193849788542	1.65147721668219	2.12307470058486	1.09788060666044	1.20205066069592	1.86717641179088	0.985528197570347	1.00763443155262	0.84497513593232	1.55241112875283	1.46973776034992	1.21551858722668	1.11493217032256	1.97640571834412	1.34591192090468	1.51028718219505	1.07808450498542	0.925420419119728	0.806046733714056	1.04429445657999	1.93201392278412	1.22354169394384
ENSRNOG00000046222	0	1.08413991882908	0	0.466721822105835	0	0	0.271430794350691	0	0	0.426306874887647	0.367380493883617	0.302909488537137	0	0	0.538243116707443	0.570117034137727	0.192273131557811	0	0.654551306598288	0.694065314339796	1.28967477394249	0.889584166716284	0.53035676311721	0
ENSRNOG00000020775	0	0	0	0	0	0	0.0775516555287688	0	0.113714792027348	0.0775103408886631	0	0.0378636860671422	0	0	0	0.152031209103394	0.153818505246249	0	0	0	0.0806046733714056	0.0386775724659254	0.0378826259369436	0
ENSRNOG00000032004	0.038544667362899	0.0747682702640747	0.274340106441111	0.0359016786235258	0.0408283596266319	0	0.155103311057538	0.107721716064859	0.265334514730478	0.232531022665989	0.0367380493883617	0.151454744268569	0.116031928448678	0.274471939051185	0.230675621446047	0.114023406827545	0.115363878934687	0.0368362727364647	0.11550905410558	0.192795920649943	0.241814020114217	0.270743007261478	0.113647877810831	0.244708338788768
ENSRNOG00000028891	22.0090050642153	9.08434483708507	11.9680871434935	9.3344364421167	12.2076795283629	13.0988513760176	15.2001244836387	24.0219426824635	10.2722362131371	11.9365924968541	10.6540343226249	9.04942097004697	16.5925657681609	10.2730925759158	10.9570920186872	8.74179452344515	11.767115651338	8.6565240930692	8.85569414809449	13.611391997886	12.7758407293678	6.80725275400287	12.9558580704347	12.1538474931755
ENSRNOG00000020947	97.1325617545055	84.6376819389325	60.6291635234856	105.515033474542	85.4537566985406	82.3410454995329	69.5250591815413	72.2453642408318	69.8587872354673	80.9595510582086	75.864071986967	70.6536382012873	97.5441745158551	69.5590314109718	81.2362646859162	73.5450974037668	77.024616502059	60.5956686514844	76.3899877818238	73.9950743454482	93.5417234475161	74.8024251490997	69.7419143499131	91.1538561988162
ENSRNOG00000001500	26.1332844720455	23.9632306196359	26.7138678647032	25.5260935013268	26.8650606343238	19.9511406796569	20.0471029541867	18.7794858339737	21.4920956931687	26.3922710725898	22.4836862256774	22.7560753263524	30.0909467776904	23.0948531573069	25.6434399174189	25.8833133498528	26.8028745391588	20.0020960959003	27.8376820394449	22.5956819001734	28.1310310066205	25.8366184072382	25.4571246296261	31.5673757037511
ENSRNOG00000001499	0.423991340991889	0.261688945924261	0.0685850266102778	0.68213189384699	0.244970157759791	0.189289759769041	0.387758277643844	0.215443432129717	0.530669029460956	0.0775103408886631	0.551070740825426	0.265045802469995	0.0773546189657852	0.313682216058498	0.230675621446047	0.342070220482636	0.115363878934687	0.294690181891718	0.154012072140774	0.308473473039909	0.161209346742811	0.309420579727403	0.227295755621661	0.367062508183153
ENSRNOG00000001501	42.2449554297373	41.3094693209013	56.9598645998357	33.8193812633613	27.8041129057363	25.1376800973287	20.4348612318306	23.1242617152563	24.7898246619618	26.6635572657001	21.6019730403567	32.1084057849365	29.6268190638957	27.0550911350454	26.5276964662954	45.0392456968805	30.1484270282647	31.310831825995	41.8142775862201	24.9477921321027	24.2217043481074	42.506652140052	38.3372174481869	31.9344382119343
ENSRNOG00000037715	2.89085005221742	1.98135916199798	2.46906095797	1.68737889530571	2.36804485834465	2.38505097308992	6.20413244230151	6.17604505438523	5.8752642547463	5.69701005531674	4.81268446987539	5.33877973546704	4.06111749570372	2.82313994452648	2.92189120498326	2.16644472972336	3.1532793575481	2.21017636418788	3.81179878548415	5.62964088297834	4.95718741234144	3.01685065234218	5.49298076085682	4.97573622203829
ENSRNOG00000041608	0.077089334725798	0.112152405396112	0.171462566525694	0.0718033572470515	0.0408283596266319	0.757159039076165	0.69796489975892	0.825866489830583	0.568573960136739	0.697593067997968	0.404118543271979	0.719410035275701	0.15470923793157	0.274471939051185	0.42290530598442	0.114023406827545	0.269182384180935	0.294690181891718	0.577545270527902	0.385591841299887	0.241814020114217	0.348098152193329	0.568239389054154	0.367062508183153
ENSRNOG00000013945	367.215045966339	226.099249278562	315.628292460498	470.958220183411	228.924612426525	208.332309601807	86.7415267089279	61.473192634346	80.88912206212	93.5549814526163	86.0405116675432	78.4914212171857	138.696831805653	95.4770245128052	96.6530853858937	207.142522403374	104.750402072695	117.32352866564	86.4007724709741	90.4984051530834	106.35786651357	73.9515185548494	68.0750788086876	122.639662456304
ENSRNOG00000020848	78.5154874182252	49.5713631850815	30.2459967351325	90.544033488532	43.03309104647	43.8016504105561	22.4124284478142	20.7902912005177	18.9524653378913	27.2836399928094	21.52849694158	19.2726162081754	30.7484610388996	25.9179931018334	29.180466112925	42.8728009671571	26.7644199128473	29.726872098327	27.8376820394449	24.3694043701528	34.98242824319	24.7923239506582	17.7290689384896	28.3861672994971
ENSRNOG00000020867	42.3991340991889	37.9448971590179	25.925140058685	51.1239903599007	32.9893145783186	35.1700373650879	10.2755943575619	14.3269882366262	7.54308120448073	13.0217372692954	11.4990094585572	7.42128246915986	33.9586777259797	21.4088112459925	17.7620228513456	28.5818673114381	19.9194964293892	33.5210081901829	16.4407887010276	9.98682868966706	18.7808888955375	12.8796316311532	9.31912598048812	19.0464657023925
ENSRNOG00000020871	274.55366562593	278.773495679602	362.300403068792	276.299318686654	222.80035848253	248.651028432612	214.934413297983	269.555640832965	236.37514769418	248.459397718609	257.790892558134	215.785146896643	357.610403478825	267.649350851913	224.562717477727	232.151656300883	304.291458003391	442.182617928522	196.403894997522	207.062818778039	236.25229765159	205.2231995042	215.021784818092	260.043394686198
ENSRNOG00000020882	24.6300424448925	30.3559177272143	20.6783855229988	26.1364220379268	22.3331127157676	22.2226177968854	13.6878672008277	13.3934000307308	13.2288208058481	17.6336025521708	17.1199310149766	17.1901134744825	24.9855419259486	21.9577551240948	23.2597918291431	23.4508140041985	28.3410595916213	25.8958997337347	19.906060324195	17.004600201325	20.7154010564512	22.3943144577708	18.2594257016068	23.5327852468532
ENSRNOG00000055371	5.04935142453977	5.34593132388134	2.6405235244957	5.31344843628181	2.9396418931175	4.65652809031841	1.43470562728222	1.65173297966117	1.78153174176178	2.32531022665989	1.726688321253	1.55241112875283	2.66873435431959	4.19549963978241	4.2290530598442	4.97902209813615	6.57574109927713	6.44634772888132	2.31018108211161	1.77372246997948	1.4508841206853	1.66313561603479	1.70471816716246	2.36551394162476
ENSRNOG00000024410	12.5655615603051	9.57033859380156	16.4261138731615	9.54984651385785	10.207089906658	12.3038343849877	11.904179123666	13.3934000307308	9.28670801556673	11.5102856219665	10.6172962732365	11.6620153086798	11.6031928448678	8.3517890025575	10.8417542079642	11.6683952986855	10.7288407409258	12.045461184824	9.51024545469278	10.5652164516169	8.94711874422602	12.1060801818347	12.1982055516958	8.52400713447543
ENSRNOG00000037690	6.62968278641863	10.5049419721025	9.77336629196459	7.35984411782278	7.87987340793996	6.4358518321474	8.18169965828511	7.75596355666982	9.47623266894565	9.14622022486224	9.55189284097405	8.7086477954427	10.5589054888297	8.31257872555019	8.22743049824234	7.56355265289385	10.3827491041218	11.2350631846217	8.93270018416488	9.02284908641735	7.61714163359783	6.26576673947992	6.5158116611543	7.21889599426867
ENSRNOG00000024363	51.148773590567	47.4778516176874	27.2625480775854	66.0590886672874	34.5816206037572	30.9678046982151	14.928693689288	13.5011217467956	15.3894018543677	16.1996612457306	15.4299807431119	18.0988419400939	23.0903537612869	22.349857894168	26.9890477091875	34.8531546869531	23.6111405552992	33.7420258266017	21.6001931177435	15.5779103885154	20.0302613327943	22.5877023201004	11.8193792923264	24.7155422176656
ENSRNOG00000018369	7.5547548031282	8.52358281010451	7.30430533399459	6.78541725984637	6.24673902287468	6.70085749582406	5.9714774757152	6.53511744126809	6.55755300691039	8.40987198641994	6.31894449479822	6.81546349208559	6.18836951726282	7.25390124635276	6.92026864338141	7.33550583923876	9.42138344633273	9.76161227516315	6.73802815615885	6.28514701318815	6.64988555314096	5.95634615975251	5.22780237929821	7.42281960992597
ENSRNOG00000020835	2.19704603968524	1.94397502686594	1.78321069186722	2.2259040746586	1.75561946394517	1.8171816937828	1.39592979951784	1.79536193441431	1.28876764297661	1.78273784043925	1.46952197553447	1.4388200705514	1.62444699828149	1.80367274233636	2.2683102775528	1.93839791606827	1.7304581840203	2.54170281881606	1.30910261319658	1.27245307628963	1.4508841206853	1.23768231890961	1.32589190779303	1.59060420212699
ENSRNOG00000018390	44.4805461367854	48.8984487527048	37.4474245292117	45.8105419236189	64.6721216485849	47.8903092215674	76.5047081791304	74.3279840847524	63.2633292978811	79.5643649222126	86.4078921614268	58.4615312876675	77.8187466795799	52.8554534058568	60.475458755772	41.5805356897783	66.6034127716257	44.9770890112234	70.460523004404	83.7119887462054	75.8489976424926	51.9826573942037	59.8545489803709	77.083126718462
ENSRNOG00000018408	19.079610344635	18.6172992957546	17.6263518388414	16.9814939889277	16.4946572891593	15.7489080127842	14.3470562728222	15.7632777841576	16.6781694973443	15.5020681777326	15.7238851382188	16.0163392064011	15.2001826267768	15.9193724649688	19.722765633637	18.1297216855797	17.9967651138111	20.4809676414744	17.9424064044001	15.0766409948256	16.6045627145095	17.9463936241894	18.6003693350393	17.5374309465284
ENSRNOG00000018677	51.8040329357362	38.094433699546	33.6752480656464	52.0933356827359	48.6674046749452	43.4987867949257	37.922759553568	42.8373357551254	39.8001772095717	44.7622218632029	38.2075713638962	38.4695050442164	39.605564910482	38.7397536832245	37.1387750528136	40.2122548078477	35.7628024697528	37.8676883730857	49.3223661030828	39.1761310760685	40.2217320123314	43.8990447488253	38.29933482225	43.9659315357154
ENSRNOG00000018850	0.501080675717687	0.635530297244635	0.548680212882222	0.825738608341093	0.816567192532638	0.530011327353315	0.387758277643844	0.897680967207155	0.189524653378913	0.232531022665989	0.183690246941809	0.302909488537137	0.657514261209174	0.313682216058498	0.115337810723024	0.190039011379242	0.192273131557811	0.663052909256365	0.346527162316741	0.501269393689852	0.120907010057108	0.270743007261478	0.227295755621661	0.28549306192023
ENSRNOG00000023521	7.43912080103951	6.35530297244635	6.82421014772264	9.65755154972843	5.38934347071541	7.49587448685403	5.31228840372066	6.14013781569694	6.55755300691039	6.78215482775802	7.45782402583743	4.88441550266134	7.27133418278381	4.86207434890671	6.80493083265839	5.20706891179124	6.61419572558869	9.06172309317032	6.77653117419405	5.7838776194983	7.17381593005509	5.26014985536586	6.28851590553263	5.75064596153606
ENSRNOG00000046338	1.65742069660466	1.30844472962131	1.37170053220556	2.26180575328212	2.04141798133159	2.72577254067419	3.52860032655898	3.08802252719261	4.47278181974235	3.02290329465786	4.29835177843832	2.99123119930423	2.0885747120762	2.47024745146067	2.80655339426024	1.59632769558564	1.61509430508561	1.84181363682323	3.08024144281547	4.81989801624858	3.58690796502755	2.20462163055775	3.71249734182047	4.81259732951245
ENSRNOG00000037673	48.9131828835188	77.1608549125251	15.0887058542611	54.0320263284063	61.4875095977076	11.1680958263734	55.6045370141273	37.9898585322068	53.8629064902871	47.3200631125288	8.89060795198354	55.0159358555576	55.2311979415706	50.8949395554912	58.1687025413115	50.664400433706	59.1047606408711	12.3769876394521	34.8067283038149	35.1274167424197	48.5240133695862	45.8329233721216	10.9859615217136	49.7165774972514
ENSRNOG00000018885	14.5698842631758	16.1499463770401	8.77888340611556	12.8528009472222	13.6775004749217	16.5439250038142	20.7062920261813	22.585653134932	23.2357225042547	19.9976679492751	22.1897818305705	20.4463904762568	12.5314482724572	15.7233210799322	19.6843196967293	16.2673393740632	13.6513923406046	21.0335117325213	20.4451025766877	20.9761961667138	19.5466332925658	18.2171366314509	19.8126133650215	19.4543129337071
ENSRNOG00000049295	0.38544667362899	0.448609621584448	0.411510159661667	0.502623500729361	0.285798517386423	0.605727231260932	0.542861588701382	0.251350670818003	0.454859168109391	0.465062045331978	0.514332691437064	0.340773174604279	0.309418475863141	0.431313047080434	0.538243116707443	0.646132638689424	0.53836476836187	0.331526454628182	0.346527162316741	0.462710209559864	0.443325703542731	0.309420579727403	0.416708885306379	0.693340293234844
ENSRNOG00000045741	0.38544667362899	0.523377891848523	0.102877539915417	0.179508393117629	0.326626877013055	0.340721567584274	0.542861588701382	0.574515819012579	0.379049306757826	0.697593067997968	0.551070740825426	0.53009160493999	0.270741166380248	0.548943878102371	0.153783747630698	0.190039011379242	0.269182384180935	0.55254409104697	0.500539234457515	0.57838776194983	0.322418693485622	0.657518731920732	0.227295755621661	0.448631954446075
ENSRNOG00000050995	0.578170010443485	0.897219243168896	0.720142779407917	0.502623500729361	1.0207089906658	0.984306750799014	1.58980893833976	1.57991850228459	1.62991201905865	1.43394130644027	2.16754491391334	1.02231952381284	1.08296466552099	1.01946720219012	1.38405372867628	0.798163847792818	1.03827491041218	0.920906818411617	0.962575450879836	1.73516328584949	1.37027944731389	1.70181318850072	1.66683554122552	1.75374309465284
ENSRNOG00000048765	0.115634002088697	0.186920675660187	0.171462566525694	0.215410071741155	0.204141798133159	0.113573855861425	0.0775516555287688	0.502701341636007	0.379049306757826	0.387551704443315	0.551070740825426	0.151454744268569	0.15470923793157	0.0784205540146244	0.153783747630698	0.342070220482636	0.269182384180935	0.0736725454729294	0.385030180351934	0.308473473039909	0.403023366857028	0	0.378826259369436	0.489416677577537
ENSRNOG00000029805	17.1523769764901	14.6919651068907	9.2589785923875	15.365918450869	15.9638886140131	19.6861350159803	23.4593757974526	18.7794858339737	23.9938211177704	23.7956746528196	19.3609520276666	22.5288932099496	12.1446751776283	18.0759377003709	18.3387119049607	16.1913237695115	14.7281218773283	14.7345090945859	18.2119275306465	22.7113594525633	18.3375631919948	16.6313561603479	18.0700125719221	17.3742920540026
ENSRNOG00000018928	5.89733410652355	6.91606499942691	3.29208127729333	7.57525418956394	7.83904504831332	5.64083484111743	6.97964899758919	5.56562199668436	11.4472890640863	11.3940201106335	8.1558469642163	10.4882410405984	5.41482332760496	7.95968623248438	8.91945736258048	7.33550583923876	6.15274020984995	5.04656936489566	10.5113239236078	9.5241184801072	10.7204215583969	8.77980894976507	6.5158116611543	10.4816738447856
ENSRNOG00000018936	3.9701007383786	5.04685824282504	3.77217646356528	6.21099040186996	4.53194791855614	5.45154508134839	11.0898867406139	11.9930177218876	12.9255813604419	9.57252709974989	11.7194377548874	10.4882410405984	4.56392251898133	8.23415817153556	7.72763331844258	4.33288945944673	6.53728647296557	9.17223191137971	7.27707040865156	12.0304654485565	8.46349070399758	6.30444431194584	8.94029972111868	9.42127104336758
ENSRNOG00000053366	4.27845807728179	4.7104010266367	2.36618341805458	5.42115347215239	2.57218665647781	4.08865881101129	1.51225728281099	2.26215603736203	1.85734160311335	1.82149301088358	1.46952197553447	1.89318430335711	2.20460664052488	2.54866800547529	1.57628341321465	3.57273341392976	1.80736743664342	3.09424690986303	2.23317504604122	1.85084083823946	2.49874487451357	1.9725561957622	1.70471816716246	1.75374309465284
ENSRNOG00000060634	0.154178669451596	0.224304810792224	0.205755079830833	0.215410071741155	0.163313438506528	0.151431807815233	0.116327483293153	0.0718144773765724	0.15161972270313	0.0387551704443315	0.110214148165085	0.0757273721342843	0.0773546189657852	0.196051385036561	0.115337810723024	0.0380078022758485	0.0384546263115622	0.0368362727364647	0.0770060360703869	0.115677552389966	0.120907010057108	0	0.113647877810831	0.122354169394384
ENSRNOG00000018994	115.903814760237	129.162186881189	112.067933481194	109.212906372765	90.2306747748565	91.805533487985	86.7027508811636	77.0569342250622	82.1399847744209	93.2449400890617	84.5342516426203	91.3272107939469	101.992065106388	94.692818972659	98.1909228622007	114.89758627989	96.1365657789054	102.662692116527	120.244925323909	82.6323315905657	89.632396789003	119.436343774778	111.033976621182	103.715550923306
ENSRNOG00000019129	574.199909705106	762.823277369222	838.246195230815	261.148810307526	995.885348012805	352.571106545816	981.183545749983	869.206526927344	1114.51867666004	966.437685370296	771.572513254373	1231.17561615919	843.861538297751	935.125896347389	1064.37576328897	1144.45293432807	844.194411417724	488.117450030894	1109.50296770213	894.804426920517	1354.84365236327	1175.68217024673	1474.20238833616	1285.98310505811
ENSRNOG00000042899	8.82672882610387	11.4769294855355	10.8364342044239	6.49820383085816	17.1070826835588	9.69163570017491	7.05720065311796	6.57102467995637	17.4741730415358	14.8044751097346	21.6019730403567	18.7425246032354	5.7242418034681	18.8209329635099	17.3391175453612	16.2293315717873	11.9978434092074	13.1137130941814	28.6462454181839	24.7935553955827	18.7002842221661	24.0961276462715	21.479448906247	21.6974727059375
ENSRNOG00000019229	76.2798967111771	92.6005027220565	104.797920660504	71.5161438180633	50.7088226562768	48.7231841645512	36.7982605484008	45.9253582823181	48.5183112650017	47.7463699874165	37.472810376129	61.793535661576	50.9766938984524	52.0712478657106	57.7842431722348	89.6984133710024	52.9135658047095	72.9726562909366	72.5781889963396	40.2943474158381	45.2998264347299	90.6215522876632	83.9857817022039	51.4295358687728
ENSRNOG00000019254	5.66606610234615	7.47682702640747	5.82972726187361	6.39049879498759	11.0644854588172	10.0323572677592	17.5654499772661	20.5389405296997	16.9435040120748	17.2072956772832	19.9487608178804	14.8804286243869	15.9350515069518	11.057298116062	8.15053862442699	8.05765408247988	12.036298035519	8.47234272938688	10.8193480678894	17.2359553061049	12.9370500761106	7.54212663085545	10.8723136439028	11.4197224768092
ENSRNOG00000047901	0.231268004177394	0.0373841351320373	0.0342925133051389	0.143606714494103	0.122485078879896	0.113573855861425	0.0387758277643844	0	0.0758098613515652	0.0387551704443315	0.0367380493883617	0.0378636860671422	0.0386773094828926	0.0784205540146244	0.115337810723024	0.076015604551697	0.153818505246249	0.184181363682323	0	0.0385591841299887	0.0806046733714056	0.0386775724659254	0.113647877810831	0.122354169394384
ENSRNOG00000019883	41.9365980908341	50.7676555093067	43.7915394906624	39.743158236243	48.6265763153186	36.3814918276097	48.1983539111298	46.5716885787072	48.6320260570291	55.3423833945054	50.0372232669487	50.4344298414333	48.2306049251671	41.0923703036632	49.7105964216231	45.4573315219148	49.7218318208499	42.3248773741979	50.3234445719978	47.466355664016	50.7406418872998	42.6226848574498	45.3455032465215	51.3887511456414
ENSRNOG00000054506	0.077089334725798	0.112152405396112	0.171462566525694	0.143606714494103	0.122485078879896	0.151431807815233	0.0775516555287688	0.107721716064859	0.0758098613515652	0.0775103408886631	0.110214148165085	0.0757273721342843	0.232063856897356	0.0392102770073122	0.153783747630698	0.076015604551697	0.0384546263115622	0.147345090945859	0.154012072140774	0.0771183682599773	0	0.0773551449318508	0	0
ENSRNOG00000019869	1.58033136187886	0.822450972904821	1.54316309873125	1.83098560979981	0.816567192532638	1.8171816937828	0.96939569410961	1.0413099219603	0.682288752164087	1.08514477244128	0.918451234709043	1.02231952381284	1.12164197500389	0.980256925182805	1.23026998104558	0.836171650068667	0.922911031477492	1.91548618229616	0.693054324633482	0.963979603249716	0.644837386971244	1.00561688411406	1.09859615217136	1.38668058646969
ENSRNOG00000019838	16.3814836292321	17.4957752417935	13.9227604018864	21.5051054954919	15.4739482984935	15.1431807815233	10.5082493241482	11.8493887671344	12.9634862911176	12.5179200535191	11.7929138536641	14.0474275309097	15.857696887986	13.4099147365008	15.3014828892545	15.3171443171669	12.5746628038808	14.2188012762754	18.4044426208225	10.295302162707	14.91186457371	22.9744780447597	12.6906796888761	14.5601461579317
ENSRNOG00000019831	70.228383935202	67.9269735349118	54.4565111285606	62.2535107331937	63.2431290616528	55.0454621408372	39.1248102142639	41.6164896397237	35.3273953898294	44.2971598178709	37.6197625736824	36.0840928219865	60.7620531976243	54.7767569792151	51.6328932670069	61.4206084777712	58.8355782566901	61.3692303789502	43.3158952895926	36.1299555297994	43.4862212838733	37.4012125745499	36.8597950366461	46.5353690929975
ENSRNOG00000019746	86.6484122317969	81.2731097770492	82.5077870121642	82.5738608341093	74.4709279589766	74.1258699255565	56.4188293971793	56.4820864566742	52.30880433258	63.0159071424831	56.3194297123585	56.2654374957732	77.9347786080286	69.1277183638914	71.0096454684748	74.1532222401804	77.4860720177978	74.4829434731316	60.0262051168666	59.4197027443125	63.194063923182	65.6745180471413	57.9225350575867	65.9081125804416
ENSRNOG00000019702	13.6833569138291	17.1593180256051	11.9337946301883	13.8939496273045	14.7798661848407	9.35091413259063	9.50007780227418	10.161748548785	11.1440496186801	13.0217372692954	9.66210698913913	12.6464711464255	16.3218246017807	13.8412277835812	14.3787804034703	13.1506995874436	15.0742135141324	9.908957366109	17.1723460436963	11.0664858453067	12.2116080157679	15.7030944211657	11.5163182848308	14.8864239429834
ENSRNOG00000058388	686.943061741586	527.377994307651	1143.51814867316	688.486490963354	492.920785772327	484.203205489207	105.392699863597	104.633693537666	92.75336536364	134.48044144183	121.125348833429	97.4611279368239	356.140665718475	311.839333039154	373.886736427135	431.122501214949	386.161357420707	439.677751382443	133.720981636227	127.515221917872	166.811371542124	122.25980656479	121.489581379778	221.909678558281
ENSRNOG00000030266	103.376797867295	60.2258416977121	98.8310233454103	101.31453707559	80.6768386222246	92.1841130075231	34.8594691601816	38.8516322607257	34.3039622615832	57.0863660645004	37.2523820797988	37.295730776135	86.0956909089189	63.9911720759335	60.1678912605106	54.7312352772218	62.0273122405498	70.394117199384	49.7458993014699	41.8367147810377	66.6197625414667	36.2408854005721	40.6101750044035	62.1967027754786
ENSRNOG00000019578	569.805817625736	546.294366684462	654.918419101543	656.174980202181	469.85276258328	497.377772769133	440.105645125763	470.923435396874	436.854326038394	363.949805642717	417.491193249343	409.53362850221	455.734737636924	409.120030294296	446.395773435009	581.405351413654	439.074923225417	605.735668878425	383.567065666597	354.821612364156	363.88979793521	592.540410177977	474.328359356471	405.318578480463
ENSRNOG00000032034	124.961811590519	132.040765286356	111.313498188481	109.607824837624	130.895720962982	121.069730348279	148.007334576655	134.903495751891	139.793384332286	146.533299450018	141.992560886018	134.037448677683	139.431700685828	127.825503043838	135.675711347183	122.30910772368	134.16819120104	128.484919304789	124.942293524203	139.738483287079	147.506552269672	125.895498376587	135.278857220826	141.196711481119
ENSRNOG00000037638	38.9686587038909	53.9826911306619	49.3812191594	36.0811870166434	40.9100163458852	32.9364181998132	38.1166386923899	36.4458472686105	41.0131349911968	45.6535907834226	36.9584776846919	45.550014338772	48.965473805342	40.2297442095023	42.6749899675187	49.1060805403962	44.530457268789	40.2988823736924	59.2176417381275	42.3765433588575	47.0328269122151	51.2091059448852	57.4300609204065	48.2891121876503
ENSRNOG00000019338	0.231268004177394	0.224304810792224	0.137170053220556	0.323115107611732	0.0816567192532638	0.340721567584274	0.155103311057538	0.179536193441431	0.189524653378913	0.0775103408886631	0.0367380493883617	0.0757273721342843	0.270741166380248	0.117630831021937	0.230675621446047	0.266054615930939	0.0769092526231243	0.405199000101112	0.269521126246354	0.154236736519955	0.241814020114217	0.0386775724659254	0.0378826259369436	0.244708338788768
ENSRNOG00000045545	0.038544667362899	0.112152405396112	0.0342925133051389	0.359016786235258	0.163313438506528	0.567869279307123	0.310206622115075	0.394979625571148	0.303239445406261	0.348796533998984	0.440856592660341	0.227182116402853	0.386773094828926	0.431313047080434	0.0384459369076745	0.114023406827545	0.192273131557811	0.257853909155253	0.0770060360703869	0.115677552389966	0.241814020114217	0.0773551449318508	0.492474137180266	0.326277785051691
ENSRNOG00000019310	0.231268004177394	0.186920675660187	0.137170053220556	0.107705035870577	0.0816567192532638	0.530011327353315	0.232654966586306	0.28725790950629	0.113714792027348	0.0387551704443315	0.257166345718532	0.302909488537137	0.309418475863141	0.196051385036561	0.346013432169071	0.0380078022758485	0.153818505246249	0.331526454628182	0.0385030180351934	0.192795920649943	0.362721030171325	0.0773551449318508	0.378826259369436	0.28549306192023
ENSRNOG00000056831	0.192723336814495	0.0747682702640747	0.0342925133051389	0.25131175036468	0	0.0378579519538082	0	0	0	0	0	0	0.0773546189657852	0.156841108029249	0.0384459369076745	0.0380078022758485	0	0	0	0.0771183682599773	0.120907010057108	0	0	0
ENSRNOG00000050453	3.50756473002381	2.28043224305428	1.37170053220556	3.51836450510553	2.08224634095823	1.62789193401375	0.426534105408229	0.466794102947721	0.341144376082043	0.658837897553636	0.514332691437064	0.681546349208559	1.27635121293546	1.33314941824861	0.576689053615118	1.74835890468903	1.03827491041218	2.13650381871495	0.885569414809449	0.732624498469785	0.483628040228433	0.657518731920732	0.492474137180266	0.897263908892151
ENSRNOG00000019942	0.038544667362899	0.0373841351320373	0.0685850266102778	0.215410071741155	0.122485078879896	0.151431807815233	0	0.0718144773765724	0.0758098613515652	0	0.0367380493883617	0.0378636860671422	0.0773546189657852	0	0.076891873815349	0.076015604551697	0.0769092526231243	0.221017636418788	0.0385030180351934	0.154236736519955	0.120907010057108	0.193387862329627	0.0378826259369436	0
ENSRNOG00000019949	15.9574922882402	20.2622012415642	23.7304192071561	17.8072325972688	17.0662543239321	14.8781751178466	16.5572784553921	18.6717641179088	20.1654231195163	17.9823990861698	17.3403593113067	22.112392663211	19.454686669895	17.8014657613197	19.2998603276526	24.5150324679223	21.7653184923442	18.786499095597	20.4451025766877	17.2745144902349	17.5315164582807	28.8534690595804	22.8811060659139	18.5978337479464
ENSRNOG00000019962	7.90165680939429	11.1778564044792	12.6882299229014	8.0778776902933	7.34910473279374	7.76088015053069	7.67761389734811	9.94630511665528	8.94556363948469	9.14622022486224	7.38434792706071	9.20087571431554	7.50339803968116	7.64600401642588	8.53499799350374	8.96984133710024	9.76747508313679	9.20906818411618	9.04820923827046	7.28768580056786	7.53653696022642	12.5315334789598	12.3497360554436	7.91223628750351
ENSRNOG00000046971	0.38544667362899	0.523377891848523	0.342925133051389	0.215410071741155	0.204141798133159	0.189289759769041	0.193879138821922	0.323165148194576	0.227429584054696	0.193775852221658	0.146952197553447	0.227182116402853	0	0.156841108029249	0.307567495261396	0.380078022758485	0.153818505246249	0.184181363682323	0.192515090175967	0.192795920649943	0.0806046733714056	0.193387862329627	0.151530503747774	0.326277785051691
ENSRNOG00000020063	25.0925784532472	28.5614792408765	20.6098004963885	24.7721582502328	21.7206873213682	16.4303511479528	13.2613330954195	12.3161828700822	12.2432926082778	14.029371700848	12.5644128908197	13.7445180423726	18.4490766233398	15.2920080328518	17.2237797346382	23.6028452133019	19.4580409136505	22.6174714601893	17.326358115837	13.457155261366	15.597004297367	18.9906880807694	15.5697592600838	17.3742920540026
ENSRNOG00000020102	81.5219714725314	79.8525126420318	74.8262640318131	79.9171366159684	100.927704997034	84.3096590011309	109.58048926215	101.653392726538	102.722362131371	109.522111675681	103.748251472734	96.7038542154811	114.832931854708	88.9289082525841	99.920990023046	78.5621273041788	100.67421168367	70.7993161994851	98.9912593684823	105.343691043129	108.856611388083	90.6215522876632	95.5399826129717	109.303057992317
ENSRNOG00000025354	2.46685871122554	2.72904186463873	2.74340106441111	2.62082253951738	3.26626877013055	2.83934639653562	2.32654966586307	3.30346595932233	3.2598240381173	2.79037227199187	3.67380493883617	2.23395747796139	4.25450404311819	2.62708855948992	3.42168838478303	2.16644472972336	3.30709786279435	2.32068518239728	2.61820522639315	2.89193880974915	3.22418693485622	2.86214036247848	2.99272744901854	3.5890556355686
ENSRNOG00000020235	388.800059689562	400.608392074912	471.762105538796	382.029762232938	396.035088378329	399.174245400954	330.486380035848	333.685969130244	331.895572997152	337.092472524796	309.92218464022	351.564325133415	405.1448168333	366.145566694281	388.534638388959	439.712264529291	375.855517569209	390.464491006526	355.806389663223	308.087881198609	333.098812707333	401.125104044112	379.205085628805	343.325799320642
ENSRNOG00000020308	88.9996369409338	81.5721828581055	68.6879041501932	88.4617361283675	116.932421970674	87.3761531093894	143.586890211515	123.808158997211	128.687239644282	133.744093203388	143.535558960329	117.415290494208	131.000047218557	105.789327365728	121.258485006805	82.6669699499705	124.708353128396	77.6140266557311	95.0254485108574	145.830834379617	130.055640484763	100.832431418668	93.6079686901876	117.704710957398
ENSRNOG00000020338	1066.26113325987	1173.37584938926	1132.71600698204	928.094294096765	1153.3195027331	824.659767409805	1319.50264299424	1184.57980432656	1481.36259574026	1103.32094737967	1075.61660999245	1495.88064545458	978.613284536149	952.143156568562	1291.01456135971	1483.44452282637	1011.66430900458	852.796550121894	1375.01978007283	1123.38327044309	1079.09506475969	2090.44543663834	1615.39093520315	1214.12042290047
ENSRNOG00000020380	0.077089334725798	0	0.102877539915417	0.143606714494103	0.0408283596266319	0.0757159039076165	0.0387758277643844	0.0359072386882862	0.0758098613515652	0	0.0734760987767235	0.151454744268569	0.116031928448678	0.0784205540146244	0.192229684538373	0.076015604551697	0.0384546263115622	0.110508818209394	0.0770060360703869	0	0.0403023366857028	0.0386775724659254	0	0
ENSRNOG00000020389	0.346902006266091	0.485993756716485	0.445802672966806	0.394918464858784	0.326626877013055	0.416437471491891	0.116327483293153	0.682237535077438	0.303239445406261	0.348796533998984	0.404118543271979	0.0757273721342843	0.348095785346033	0.313682216058498	0.230675621446047	0.49410142958603	0.307637010492497	0.6262166365199	0.346527162316741	0.424151025429875	0.443325703542731	0.154710289863702	0.303061007495549	0.0407847231314614
ENSRNOG00000020433	937.020863592075	958.155383434117	834.062508607588	863.07635410956	1071.90775363759	826.552665007495	945.548560034514	884.287567176424	968.546788627597	966.127644006741	879.178259912885	1013.27010284279	999.615063585359	778.363208872154	930.737686597892	1004.6602375575	880.687851787397	704.972587630461	1009.81865400902	960.509276678017	1121.77523930985	1212.92867253142	1145.91155196661	1156.65474800825
ENSRNOG00000047624	0	0.0373841351320373	0.102877539915417	0.0359016786235258	0.244970157759791	0	0.155103311057538	0	0.0758098613515652	0	0.257166345718532	0	0.0386773094828926	0.117630831021937	0	0	0.192273131557811	0.0736725454729294	0	0.0771183682599773	0.0403023366857028	0	0.113647877810831	0.326277785051691
ENSRNOG00000020598	11.1008642005149	12.8227583502888	14.9858283143457	7.71886090405804	15.0248363426005	11.8116810095882	21.8695668591128	23.4833341021392	24.8656345233134	22.7105298803783	22.5204242750657	24.232759082971	14.8134095319479	16.1938444040199	17.1853337977305	14.8990584921326	17.6891281033186	12.6716778213439	26.7210945164242	24.7549962114527	22.2065875138222	17.5209403270642	23.4114628290311	19.9029448881532
ENSRNOG00000020616	11.2550428699665	14.2807396204383	12.6196448962911	15.5813285226102	14.5757243867076	12.9852775201562	11.0511109128496	11.7057598123813	11.1819545493559	14.8819854506233	12.4541987426546	12.5707437742912	14.1558952707387	12.5080783653326	15.2245910154391	12.54257475103	13.8052108458508	15.3975620038422	13.0910261319658	11.8762287120365	12.6952360559964	13.1116970659487	14.4332804819755	14.1522989266171
ENSRNOG00000020628	1.77305469869335	1.34582886475334	0.0685850266102778	0.68213189384699	0.694082113652742	0.605727231260932	0.736740727523304	0.143628954753145	0.720193682839869	0.658837897553636	0.881713185320681	1.24950164021569	1.39238314138413	0.588154155109683	1.34560779176861	1.10222626599961	0.692183273608119	0.442035272837576	0.539042252492708	0.655506130209807	0.765744397028353	0.734873876852583	0.681887266864984	0.856479185760689
ENSRNOG00000020636	615.365614448682	624.090751894231	548.543042829002	571.734232079648	717.027651762909	585.776090581275	798.239190357618	764.177853764107	746.234370214132	747.160930996268	770.543847871499	730.125458432702	760.976064075912	607.445611397281	688.989635322435	563.465668739454	667.34158501085	461.963696388004	671.800658678055	800.411544170305	766.14742039521	681.614859567003	738.559675266652	872.018165273776
ENSRNOG00000020676	7.20785279686211	6.65437605350265	10.9393117443393	6.74951558122285	5.18520167258225	8.63161304546828	6.86332151429604	9.01271691075984	5.45831001731269	6.23958244153738	7.05370548256545	5.79314396827275	8.93445849054819	7.17548069233813	4.69040430273629	4.29488165717088	6.88337810976963	11.8244435484052	4.1198229297657	6.55506130209807	6.97230424662658	4.83469655824068	7.08405105020845	6.48477097790236
ENSRNOG00000020687	1.65742069660466	1.71967021607372	1.40599304551069	1.65147721668219	1.14319406954569	2.83934639653562	1.35715397175345	1.90308365047917	1.28876764297661	1.62771715866192	1.43278392614611	1.51454744268569	1.70180161724727	2.27419606642411	1.26871591795326	1.67234330013733	1.84582206295498	2.43119400060667	1.00107846891503	1.07965715563968	1.08816309051397	1.62445804356887	1.70471816716246	0.978833355155074
ENSRNOG00000020703	134.173987090251	123.255493530327	136.689958034284	89.179769700838	162.251901156235	105.623685951125	234.787637113348	189.051611693827	203.852717174359	242.374835958849	194.895352005259	245.962504692155	206.498155329164	157.938995785454	153.245504513991	151.61312327836	166.623895807999	120.196757939084	194.09371391541	195.340826802523	225.693085439936	146.820065080653	220.287469823327	236.673748331871
ENSRNOG00000057222	0.115634002088697	0	0.0685850266102778	0.0359016786235258	0.122485078879896	0.151431807815233	0.271430794350691	0.215443432129717	0.189524653378913	0.232531022665989	0.110214148165085	0.0757273721342843	0	0.0784205540146244	0.346013432169071	0.152031209103394	0.0769092526231243	0	0.192515090175967	0.115677552389966	0.0403023366857028	0.116032717397776	0.113647877810831	0.163138892525846
ENSRNOG00000055519	0.38544667362899	0.411225486452411	0.274340106441111	0.502623500729361	0.204141798133159	0.492153375399507	1.04694734963838	1.68764021834945	1.59200708838287	1.00763443155262	1.46952197553447	1.02231952381284	0.502805023277604	0.862626094160868	0.692026864338141	0.152031209103394	0.615274020984995	1.06825190935748	0.693054324633482	1.11821633976967	0.161209346742811	0.734873876852583	0.833417770612759	0.407847231314614
ENSRNOG00000029043	66.5280958683637	77.6468486692415	53.564905782627	70.8699136028399	66.8360247087964	65.9485523035339	65.4148214385165	58.9596859261659	58.3356883100294	81.9671854897612	72.5576475420144	64.2168115698731	63.0826917665978	70.7353397211912	79.1986300298095	71.6447072899744	68.1800524503997	76.3984296554278	73.7717825554306	59.7281762173524	68.5542747023804	58.4031344235474	57.2027651647848	76.3082169789643
ENSRNOG00000051494	0.346902006266091	0.336457216188336	0	0	0	0.189289759769041	0.271430794350691	1.36447507015488	0.644383821488304	0.310041363554652	0	0.567955291007132	0.193386547414463	0.588154155109683	0.230675621446047	0	0.961365657789054	0	0	0.424151025429875	0.362721030171325	0.464130869591105	0.227295755621661	0
ENSRNOG00000048116	1.54178669451596	2.05612743226205	1.02877539915417	1.18475539457635	1.63313438506528	1.28717036642948	1.86123973269045	1.43628954753145	1.85734160311335	2.44157573799289	1.65321222247628	1.36309269841712	1.27635121293546	1.52920080328518	1.76851309775303	1.71035110241318	1.69200355770874	1.95232245503263	1.65562977551332	1.23389389215964	1.08816309051397	1.62445804356887	1.4774224115408	1.18275697081238
ENSRNOG00000020774	2.23559070704814	0.299073081056299	1.78321069186722	1.86688728842334	0.367455236639687	1.17359651056806	0.736740727523304	2.36987775342689	0	1.24016545421861	2.4981873584086	1.7038658730214	1.16031928448678	0.980256925182805	1.61472935012233	2.31847593882676	1.65354893139717	1.14192445483041	0.808563378739062	0	0.72544206034265	1.27635989137554	1.78048341903635	2.97728478859668
ENSRNOG00000046937	0.809438014620879	0.56076202698056	0.720142779407917	1.32836210907045	0.612425394399478	1.21145446252186	1.31837814398907	1.79536193441431	1.21295778162504	1.31767579510727	1.39604587675775	1.09804689594712	1.31502852241835	1.13709803321205	1.30716185486093	0.912187254620364	0.730637899919681	1.17876072756687	1.03958148695022	1.19533470802965	0.685139723656947	0.696196304386657	1.36377453372997	0.897263908892151
ENSRNOG00000020495	86.9567695707001	91.5911310734915	88.7833169470046	84.1535346935444	72.8377935739113	68.5228930363929	75.3026575184345	77.6314500440748	70.9201252943892	76.1539099231115	77.8479266539385	72.0545945857715	82.6920876744244	67.1279942365185	78.314373480933	77.0418152131449	85.023178774864	84.8339361120782	79.2007080983929	76.0001519202076	71.456042943751	86.8311501860025	73.4544116917336	78.0619600736171
ENSRNOG00000056770	0.809438014620879	0.598146162112597	0.342925133051389	0.538525179352887	0.612425394399478	0.64358518321474	0.659189071994535	0.538608580324293	0.947623266894565	0.658837897553636	1.21235562981594	0.340773174604279	0.541482332760496	0.980256925182805	0.499797179799769	0.684140440965273	0.499910142050308	0.55254409104697	0.693054324633482	0.771183682599773	0.846349070399758	0.348098152193329	0.454591511243323	0.57098612384046
ENSRNOG00000020505	6.59113811905573	5.3085471887493	10.0134138851006	8.04197601166977	6.08342558436815	8.44232328569924	5.00208178160559	6.17604505438523	7.6188910658323	7.82854442975497	8.1558469642163	5.98246239860846	8.31562153882191	5.33259767299446	6.53580927430467	5.89120935275652	6.72955960452338	6.81471045624597	5.15940441671592	6.47794293383809	7.89925799039774	7.96757992798063	5.11415450148738	6.07692374658775
ENSRNOG00000020557	29.2168578610774	30.3933018623464	16.288943819941	11.8475539457635	38.2561729701541	24.7969585297444	33.5798668439569	32.6037727289639	39.8001772095717	57.0863660645004	40.4485923765863	42.5966468255349	29.897560230276	40.7786880876047	39.330193456551	21.816478506337	40.6465400113212	23.1331792784998	47.0891910570416	55.2167516741438	48.5240133695862	17.7916833343257	34.5868374804295	46.8208621549177
ENSRNOG00000033744	3.46902006266091	2.2056639727902	2.40047593135972	4.81082493555245	3.02129861237076	2.763630492628	2.21022218256991	2.0826198439206	1.40248243500396	3.41045499910118	2.46144930902024	1.81745693122282	4.56392251898133	2.70550911350454	2.34520215136814	2.01441352061997	2.19191369975904	2.76272045523485	3.42676860513222	2.89193880974915	4.63476871885582	2.08858891315997	2.46237068590133	2.03923615657307
ENSRNOG00000024036	41.7824194213825	43.4403650234274	39.8136079472663	33.6398728702437	49.5656285867311	33.163565911536	46.6085449727901	41.5805824010354	49.16269508649	48.9477802711907	44.6734680562479	45.7771964551749	53.4520417053576	44.5428746803067	52.7478254373294	41.0104186556405	51.3753807522471	37.572998191194	42.1223017305016	49.2400781339955	52.1512236712994	41.0755819588128	41.2920622712685	54.5699595498954
ENSRNOG00000051915	7.36203146631371	7.06560153995506	3.05203368415736	6.10328536599938	9.02306747748565	4.6186701383646	3.4898244987946	3.59072386882862	3.487253622172	4.99941698731877	3.71054298822453	3.40773174604279	4.91201830432736	3.5289249306581	3.42168838478303	4.48492066855012	3.4609163680406	4.8992242739498	5.00539234457515	5.01269393689853	7.2141182667408	3.82907967412662	2.68966644152299	6.03613902345629
ENSRNOG00000023931	4.39409207937048	3.55149283754355	2.94915614424194	4.27229975619957	4.98105987444909	3.36935772388893	4.84697847054805	3.94979625571148	3.86630292892982	6.35584795287037	6.13525424785641	4.16500546738564	5.60820987501943	4.11707908576778	2.92189120498326	4.14285044806749	3.92237188377934	4.05199000101112	4.85138027243437	6.1309102766682	6.12595517622682	3.24891608713773	3.2200232046402	4.85338205264391
ENSRNOG00000037580	111.54826734823	138.246531718274	116.491667697557	98.4065011070841	98.6821452175693	85.4453975597452	79.3353436059305	83.4125154728888	89.3040166721438	87.5091748633006	84.5709896920087	101.663997090277	99.6714265374142	96.6925431000319	106.879704603335	130.024691585678	107.711408298686	107.52508011774	112.159291536518	87.9149398163741	94.1462584978017	136.763896239512	116.602722633912	102.451224506231
ENSRNOG00000060693	17.1523769764901	9.08434483708507	8.0244481134025	14.5042781639044	18.5769036301175	17.6039476585208	23.1103933475731	17.5227324798837	23.6147718110126	29.1826433445816	23.4021374603864	17.3794319048182	14.387959127636	16.3898957890565	20.4532384348828	7.71558386199724	16.6508531929064	10.0931387297913	13.8610864926696	25.6032982623125	24.0201926646789	6.53650974674139	10.6450178882811	22.5131671685667
ENSRNOG00000055286	1.00216135143537	2.35520051331835	2.98344865754708	0.646230215223464	0.694082113652742	0.757159039076165	0.930619866345226	1.61582574097288	1.70572188041022	1.27892062466294	1.68995027186464	0.984455837745696	2.70741166380248	0.431313047080434	0.692026864338141	0.950195056896212	3.42246174172903	1.95232245503263	1.69413279354851	1.6966041017195	2.29723319108506	0.850906594250359	0.871300396549702	1.59060420212699
ENSRNOG00000056651	79.8260061085638	71.4036981021913	73.6260260661332	86.379438768203	74.8383831956163	65.5321148320421	52.5800224485053	53.6095073616113	52.649948708662	56.0012212920591	59.0380453670973	64.1410841977388	64.7458160743622	54.5807055941786	65.5118764906774	67.4258412373552	58.3741227409514	46.2663585569997	69.3439354813834	63.5840946303513	64.5643433704958	113.982806057082	89.2514667074391	87.156953331933
ENSRNOG00000046305	11.6019448762326	11.8133867017238	11.4194069306113	12.6732925541046	13.3917019575353	16.6953568116294	13.1837814398907	15.2964836812099	15.8821659531529	12.9442269284067	16.3116939284326	11.6620153086798	14.2719271991874	15.4096388638737	12.4564835580865	10.2240988122032	11.8824795302727	14.660836549113	11.7819235187692	13.2643593407161	11.8488869855966	11.6419493122435	11.5920835367047	9.54362521276197
ENSRNOG00000048894	0.616714677806384	0.971987513432971	1.02877539915417	0.789836929717567	0.734910473279374	1.24931241447567	1.08572317740276	1.32856783146659	1.5161972270313	1.12389994288561	1.39604587675775	1.4388200705514	1.0442873560381	1.48999052627786	0.999594359599537	0.304062418206788	1.03827491041218	1.54712345493152	0.616048288563095	1.07965715563968	1.16876776388538	0.850906594250359	0.947065648423589	1.14197224768092
ENSRNOG00000055119	0.346902006266091	0.672914432376672	0.30863261974625	0.359016786235258	0.285798517386423	0.378579519538082	0.387758277643844	0.538608580324293	0.530669029460956	0.387551704443315	0.477594642048702	0.454364232805706	0.580159642243389	0.431313047080434	0.307567495261396	0.342070220482636	0.384546263115622	0.810398000202223	0.308024144281548	0.616946946079818	0.403023366857028	0.309420579727403	0.719769892801928	0.28549306192023
ENSRNOG00000030932	5.78170010443485	4.78516929690078	6.37840747475583	6.13918704462291	4.69526135706267	6.66299954387025	8.91844038580841	10.3412847422264	8.56651433272686	8.56489266819727	9.51515479158569	8.82223885364412	5.60820987501943	7.17548069233813	6.68959302193536	3.99081923896409	3.9608265100909	6.00431245604375	5.15940441671592	7.55760008947778	7.93956032708345	5.64692558002511	7.34922943176705	6.68869459355967
ENSRNOG00000052023	0.38544667362899	0.411225486452411	0	0.93344364421167	0	0.567869279307123	1.12449900516715	0	1.59200708838287	1.24016545421861	0	1.47668375661854	0.618836951726282	0.235261662043873	0.845810611968839	0.684140440965273	0.846001778854368	0.55254409104697	1.00107846891503	1.61948573345952	0.806046733714056	0.580163586988881	0	0
ENSRNOG00000048138	3.46902006266091	5.08424237795708	4.28656416314236	4.27229975619957	2.57218665647781	4.5808121864108	4.57554767619736	4.38068311997092	3.98001772095717	4.45684460109813	4.66573227232194	4.31646021165421	3.01683013966562	5.29338739598715	4.34439087056722	3.04062418206788	4.84528291525683	7.07256436540122	4.00431387566012	4.20295107016876	4.07053600525598	4.5639535509792	3.18214057870326	3.99690286688322
ENSRNOG00000046867	2.77521605012873	3.55149283754355	0	4.84672661417598	1.95976126207833	7.04157906340833	3.06329039338637	1.2926605927783	2.57753528595322	6.62713414598069	1.76342637064136	4.99800656086276	4.64127713794711	2.07814468138755	1.46094560249163	0.304062418206788	3.53782562066372	5.23075072857799	4.19682896583608	4.24151025429875	2.33753552777076	2.20462163055775	3.59884946400964	5.13887511456414
ENSRNOG00000020762	49.9538889023171	53.2350084280212	47.0493282546506	55.7553069023355	48.8307181134517	52.2439736962554	45.7167009342092	51.060093414743	52.3846141939315	42.436911636543	58.3400224287184	46.2315606879806	43.4346185492884	58.6193641259317	50.9408664026687	46.7876046015695	51.5291992574933	64.9791851071237	51.4015290769832	51.9006618389647	45.3804311081013	39.2577360529143	40.3828792487818	45.3933968453165
ENSRNOG00000056062	0.115634002088697	0.56076202698056	0.685850266102778	0.394918464858784	0.734910473279374	1.06002265470663	0.814292383052073	0.0359072386882862	0.416954237433608	0.387551704443315	0.587808790213788	0	0.541482332760496	0.470523324087746	0.538243116707443	0.418085825034333	0	0.478871545574041	0.693054324633482	0	0.282116356799919	0.154710289863702	0.947065648423589	0.367062508183153
ENSRNOG00000037556	1.81159936605625	2.8038101349028	2.09184331161347	1.86688728842334	1.51064930618538	2.19576121332088	3.64492780985214	2.69304290162147	3.67677827555091	2.98414812421353	3.96770933394307	3.36986805997565	1.35370583190124	2.50945772846798	2.2683102775528	1.29226527737885	3.07637010492497	4.78871545574041	3.08024144281547	4.39574699081871	2.17632618102795	1.35371503630739	1.78048341903635	1.59060420212699
ENSRNOG00000047627	1.19488468824987	1.42059713501742	1.13165293906958	1.29246043044693	1.51064930618538	1.62789193401375	2.40410132139183	1.75945469572602	1.62991201905865	2.0927792039939	1.87364051880645	1.85532061728997	1.39238314138413	1.52920080328518	1.65317528703	1.48230428875809	1.46127579983936	1.91548618229616	1.88664788372448	1.54236736519955	1.53148879405671	1.16032717397776	2.0835444265319	1.18275697081238
ENSRNOG00000020777	7.36203146631371	6.13099816165412	5.69255720865306	7.57525418956394	5.96094050548826	7.60944834271546	6.24290827006589	7.93549975011125	6.5196480762346	6.85966516864668	6.906753285012	6.32323557321274	7.27133418278381	6.7441676452577	8.41966018278072	5.85320155048067	7.114105867639	11.0877180936759	6.35299797580692	5.82243680362829	6.00504816616971	5.56957043509326	6.09910277584792	7.42281960992597
ENSRNOG00000054776	1.00216135143537	1.15890818909316	0.960190372543889	0.825738608341093	2.44970157759791	2.3093350691823	1.78368807716168	2.0826198439206	1.5161972270313	1.74398266999492	1.21235562981594	1.32522901234998	1.43106045086703	2.78392966751917	1.38405372867628	1.44429648648224	2.65336921549779	1.65763227314091	1.11658752302061	1.77372246997948	1.81360515085663	1.19900474644369	1.89413129684718	1.71295837152138
ENSRNOG00000047364	17.2294663112159	17.5331593769255	13.1683251091733	9.29853476349317	20.0467245766763	12.1524025771724	13.9980738229428	15.6914633067811	15.1240673396373	13.9518613599594	16.3116939284326	15.448383915394	13.4210263905637	15.2920080328518	20.8761437408673	14.1769102488915	18.4966752558614	12.4138239121886	17.4418671699426	25.1020288686226	19.8690519860515	22.8584453273619	17.0471816716246	25.9798686347409
ENSRNOG00000048194	70.3054732699278	71.104625021135	63.7840747475583	64.8384315940875	72.9194502931646	63.9799388019359	62.5454101839521	61.3295636795928	60.3825545665217	66.6976483346946	58.7808790213788	60.0139424164203	72.017150257146	57.9919996938147	63.7433633929243	67.7679114578379	63.6424065456354	60.1167971059104	73.7332795373954	66.3989150718405	69.6424377928944	75.2278784462249	72.6209939211208	73.7795641448137
ENSRNOG00000045655	54.7334276553166	62.5062739407664	54.4908036418657	48.1441510341481	55.7715392499792	47.966025125475	51.1840926489874	52.6759191557159	54.8105297571816	54.8773213491735	53.6008140576198	54.334389506349	64.9778799312596	51.2870423255644	56.7846488126352	52.9828763725328	61.1428558353838	50.3920211034837	69.4979475535242	63.6612129986113	65.4106924408956	56.3145455103874	56.5587605238568	67.2540084437799
ENSRNOG00000020799	4.23991340991889	4.11225486452411	3.80646897687042	2.26180575328212	3.42958220863708	2.57434073285896	2.44287714915622	3.05211528850433	2.615440216629	4.45684460109813	3.52685274128273	2.91550382716995	2.93947552069984	2.35261662043873	4.45972868129024	2.85058517068864	4.99910142050308	3.09424690986303	4.15832594780089	4.51142454320867	3.70781497508466	2.70743007261478	3.18214057870326	2.8549306192023
ENSRNOG00000020807	20.8526650433284	25.5707484303135	20.6783855229988	12.1347673747517	30.4171279218408	24.3048051543449	50.6024552325217	43.2682226193849	48.1392619582439	56.6213040191684	40.4853304259746	56.7198017285789	50.5512434941406	35.1324081985517	31.4103304535701	29.3800311592309	40.8772677691906	19.5968970957992	33.9596619070406	43.9574699081871	52.1109213346137	45.098049495269	54.5130987232618	45.0263343371334
ENSRNOG00000025216	4.62536008354788	8.03758905338803	7.81869303357167	5.7083669011406	5.83845542660836	6.20870412042455	4.11023774302475	7.14554049896895	4.73811633447282	3.91427221487749	5.32701716131245	4.46791495592277	6.69117454054042	4.58760240985553	3.88303962767512	6.57534979372179	4.5761005310759	5.48860463773324	4.54335612815283	3.70168167647891	3.58690796502755	7.0006406163325	6.55369428709124	4.97573622203829
ENSRNOG00000052697	0	0.0373841351320373	0.0685850266102778	0.107705035870577	0.0408283596266319	0	0.0775516555287688	0.0718144773765724	0.0379049306757826	0.116265511332995	0.0367380493883617	0.189318430335711	0	0.117630831021937	0.153783747630698	0.114023406827545	0.0384546263115622	0.110508818209394	0.0770060360703869	0.154236736519955	0.0806046733714056	0.0386775724659254	0.0757652518738871	0.122354169394384
ENSRNOG00000049277	2.00432270287075	0	2.50335347127514	0.610328536599938	1.87810454282507	0.302863615630466	0.155103311057538	0.861773728518869	0.644383821488304	1.04638960199695	0	0.984455837745696	1.89518816466174	1.21551858722668	0	0.684140440965273	0.307637010492497	1.65763227314091	0	1.3495714445496	1.12846542719968	0	0	1.99845143344161
ENSRNOG00000047045	24.7842211143441	29.6830032948376	27.15967053767	25.1670767150916	24.8236426529922	30.4756513228156	14.3470562728222	16.8404949448062	13.7215849046333	18.4862163019461	15.5034568418886	15.0697470547226	27.8089855181998	24.9769464536579	23.8749268196659	24.6670636770257	25.7645996287467	27.3693506431933	25.2194768130517	16.0020614139453	20.876610403194	27.3837213058752	20.835444265319	24.0222019244308
ENSRNOG00000020839	1.27197402297567	0.934603378300933	1.20023796567986	1.72328057392924	0.694082113652742	1.24931241447567	0.659189071994535	1.8312691731026	1.02343312824613	1.12389994288561	1.39604587675775	0.605818977074274	1.19899659396967	0.784205540146244	0.961148422691863	0.836171650068667	1.15363878934687	1.17876072756687	1.57862373944293	0.925420419119728	1.4508841206853	1.46974775370517	1.28800928185608	0.815694462629228
ENSRNOG00000020845	18.2701723300141	18.3556103498303	12.7911074628168	21.8282206031037	15.1064930618538	15.6731921088766	7.32863144746865	8.36638661437068	8.2632748873206	10.3476305086365	10.9112006683434	7.42128246915986	13.4983810095295	9.76335897482074	9.11168704711886	11.0982782645478	10.805749993549	14.9186904582682	19.5595331618783	8.86861234989739	15.6373066340527	17.1728421748709	10.6829005142181	10.0330418903395
ENSRNOG00000020849	1.07925068616117	0.598146162112597	0.6172652394925	1.86688728842334	0.898223911785902	0.795016991029973	0.930619866345226	0.682237535077438	0.682288752164087	1.20141028377428	0.918451234709043	0.719410035275701	1.23767390345256	0.470523324087746	0.692026864338141	0.836171650068667	0.499910142050308	0.405199000101112	0.616048288563095	1.15677552389966	1.08816309051397	0.696196304386657	0.492474137180266	0.938048632023612
ENSRNOG00000025111	4.54827074882208	4.85993756716485	7.64723046704597	3.37475779061142	3.02129861237076	2.57434073285896	2.40410132139183	1.93899088916745	3.03239445406261	1.97651369266091	2.90230590168058	1.81745693122282	2.20460664052488	3.8426071467166	2.88344526807559	4.29488165717088	3.99928113640247	6.70420163803657	2.65670824442835	2.35211023192931	2.17632618102795	3.59701423933106	2.57601856371216	2.52865283415061
ENSRNOG00000020851	156.529894160733	162.097609932514	136.244155361317	130.969323618622	198.058372548791	149.803915881219	226.14062752189	214.078957059562	210.978844141406	244.467615162843	223.844934923288	204.615359506836	181.435258784249	150.057730106984	177.812458197995	141.160977652501	172.622817512603	116.844657120066	163.060281379044	240.763545707649	214.287524157882	206.692947257905	205.323832578234	249.643290287675
ENSRNOG00000020864	3.58465406474961	8.03758905338803	4.59519678288861	5.38525179352887	14.2490975096945	9.72949365212872	11.7490758126085	15.1528547264568	10.5375707278676	14.49443374618	14.8421719528981	8.33001093477127	7.46472073019827	7.56758346241126	10.4572948388875	10.4141378235825	8.38310853592055	4.01515372827465	5.8909617593846	11.4906368707366	9.71286314125437	13.9239260877331	10.6071352623442	16.8033059301621
ENSRNOG00000020873	0.154178669451596	0.186920675660187	0.171462566525694	0.25131175036468	0.204141798133159	0.189289759769041	0.736740727523304	0.538608580324293	0.909718336218782	0.542572386220642	0.624546839602149	0.908728465611412	0.0386773094828926	0.0784205540146244	0.192229684538373	0.076015604551697	0.0384546263115622	0.0368362727364647	0.11550905410558	1.19533470802965	0.322418693485622	0.309420579727403	0.416708885306379	0.407847231314614
ENSRNOG00000057578	0.038544667362899	0.0373841351320373	0.0342925133051389	0.0718033572470515	0.122485078879896	0	0.155103311057538	0.179536193441431	0.0379049306757826	0	0	0.0378636860671422	0.116031928448678	0.117630831021937	0	0.0380078022758485	0.153818505246249	0	0	0.192795920649943	0.120907010057108	0.0386775724659254	0.0378826259369436	0.122354169394384
ENSRNOG00000024677	8.40273748511198	6.09361402652209	12.9625700293425	8.2214844047874	7.63490325018016	9.46448798845206	7.75516555287688	10.8439860838624	10.5375707278676	10.5026511904138	7.97215671727449	9.39019414465125	8.74107194313373	10.2338822989085	7.80452519225792	9.65398177806552	11.1133870040415	9.54059463874436	5.92946477741979	8.44446132446751	7.45593228685501	6.80725275400287	9.01606497299257	7.38203488679451
ENSRNOG00000024625	11.7561235456842	9.64510686406563	11.1793593374753	10.447388479446	13.0650750805222	12.833845712341	22.1797734812279	23.2319834313212	22.5155288214149	18.0986645975028	23.255185262833	20.0677536155853	12.6861575103888	14.9391155397859	16.1472935012233	14.4429648648224	14.1513024826549	14.6976728218494	15.7477343763941	22.4414451636534	15.1133762571385	15.4323514139042	17.9942473200482	14.9679933892463
ENSRNOG00000020922	27.1354458234809	28.2624061598202	32.5435951265768	24.3054364281269	20.9857768480888	25.3648278090515	14.8511420337592	23.8064992503338	21.6816203465476	14.378168234847	17.1566690643649	17.1901134744825	21.968711786283	22.7811709412484	17.6851309775303	23.7928842246812	16.7277624455295	36.2468923726813	19.2130059995615	18.9325594078244	15.2745856038814	21.9688611606456	21.2142705246884	19.2503893180498
ENSRNOG00000020929	8.55691615456358	11.8507708368558	8.74459089281042	8.11377936891683	10.6153735029243	9.72949365212872	12.7184715067181	11.5621308576282	10.6891904505707	11.1614890879675	14.8054339035098	11.3969695062098	10.4041962508981	8.90073288065987	12.4949294949942	10.2621066144791	10.536567609368	9.94579363884547	10.5883299596782	14.5368124170057	11.9697939956537	11.1391408701865	11.3269051551461	10.4816738447856
ENSRNOG00000020941	54.964695659494	50.6928872390426	46.157722908717	54.2474364001474	64.1005246138121	59.8912799909246	73.4414177857441	75.3692940067127	69.4039280673579	67.3952414026925	75.6436436906368	65.5041768961559	75.8848812054353	58.0704202478294	69.9331592350599	50.3223302132234	58.8740328830017	47.9976633756135	62.297883180943	84.1746989557652	78.105928496892	59.3313961627296	59.2484269653797	71.332480756926
ENSRNOG00000024497	10.4841495227085	10.7292467828947	12.2767197632397	8.83181294138734	10.8195153010575	10.2216470275282	13.9980738229428	13.1420493599127	10.9924298959769	10.3088753381922	12.6378889895964	11.2076510758741	13.2276398431493	10.429933683945	12.879388864071	10.2621066144791	12.8053905617502	9.76161227516315	12.0899476630507	13.2258001565861	12.8564454027392	12.4155007615621	11.6678487885786	11.7460002618609
ENSRNOG00000020957	0.38544667362899	0.485993756716485	0.514387699577083	0.25131175036468	0.285798517386423	0.530011327353315	0.930619866345226	1.00540268327201	1.40248243500396	1.12389994288561	0.551070740825426	0.908728465611412	0.309418475863141	0.35289249306581	0.499797179799769	0.418085825034333	0.615274020984995	0.736725454729294	0.654551306598288	1.04109797150969	0.644837386971244	0.92826173918221	0.606122014991097	0.774909739497767
ENSRNOG00000055525	86.7255015665227	79.9646650474279	68.6536116368881	76.1115586818746	100.315279602635	90.215499505925	110.937643233904	104.095084957342	93.2082245317494	128.12459348896	103.564561225792	86.6321137216213	100.212908870175	103.397500468282	102.49686779586	84.795406877418	109.826412745822	85.9390242941721	78.2766356655483	101.33353589361	118.690381539395	59.9502373221844	76.3334912629413	111.668571933941
ENSRNOG00000042465	0	0.0747682702640747	0.0342925133051389	0.0718033572470515	0.204141798133159	0.189289759769041	0.155103311057538	0.0359072386882862	0.0758098613515652	0.116265511332995	0.22042829633017	0.0757273721342843	0.116031928448678	0.156841108029249	0.115337810723024	0.228046813655091	0.153818505246249	0.184181363682323	0.231018108211161	0.0771183682599773	0.120907010057108	0.116032717397776	0	0.0815694462629228
ENSRNOG00000024331	0.269812671540293	0.224304810792224	0.240047593135972	0.394918464858784	0.0816567192532638	0.340721567584274	0.232654966586306	0.179536193441431	0.227429584054696	0.465062045331978	0.257166345718532	0.265045802469995	0.502805023277604	0.196051385036561	0.153783747630698	0.152031209103394	0.307637010492497	0.147345090945859	0.231018108211161	0.385591841299887	0.322418693485622	0.348098152193329	0.265178381558605	0.28549306192023
ENSRNOG00000024309	96.8242044156023	107.516772639739	108.364342044239	87.1333740192971	91.2922121251489	76.4352049947388	88.1374565084458	97.1290806518142	99.1592986478473	94.097553838837	90.0449590508746	107.267822628214	115.142350330571	87.4781280033135	91.655113587896	107.94215846341	91.868102258322	93.379951386938	116.741150682707	101.14073997296	93.6626304575733	155.174420733293	122.171468646643	97.3939188379298
ENSRNOG00000024278	52.4207476135426	65.2353158054052	58.9488303715338	62.1458056973231	58.5886960642168	53.0768486392391	56.3412777416506	56.4102719792976	51.7402303724432	61.0006382793778	56.5765960580771	55.5460274604975	68.8842881890317	52.3849300817691	55.0930275886976	55.6054147295663	63.411678787766	61.4060666516867	51.9020683114408	53.8671802295942	58.6802022143833	58.8672652931385	58.8317180800734	63.9912305932629
ENSRNOG00000024266	8.09438014620879	7.92543664799192	11.8309170902729	8.36509111928151	8.20650028495301	6.81443135168548	7.79394138064127	9.55132549108413	9.85528197570347	10.8126925539685	9.07429819892535	11.9270611111498	7.81281651554431	7.84205540146244	9.22702485784188	12.1624967282715	11.0749323777299	8.06714372928577	9.9722816711151	9.44700011184722	8.46349070399758	12.1060801818347	9.47065648423589	7.91223628750351
ENSRNOG00000020985	0.308357338903192	0.112152405396112	0.205755079830833	0.359016786235258	0.244970157759791	0.113573855861425	0.155103311057538	0.28725790950629	0.113714792027348	0.387551704443315	0.110214148165085	0.265045802469995	0.386773094828926	0.35289249306581	0.153783747630698	0.114023406827545	0.0769092526231243	0.147345090945859	0.0770060360703869	0.115677552389966	0.322418693485622	0.270743007261478	0.378826259369436	0.367062508183153
ENSRNOG00000021006	31.298269898674	29.8325398353658	44.4088047301549	31.5216738314556	25.6810382051515	23.7369358750378	24.002237386154	27.7922027447335	25.0172542460165	25.5396573228145	23.4388755097748	24.232759082971	28.0410493750971	25.2514183927091	30.948979210678	29.9501481933686	27.9180587021941	29.2848368254894	28.5692393821135	26.7986329703421	23.3753552777076	40.0312875022328	37.2765039219525	31.0779590261736
ENSRNOG00000021009	0.462536008354788	0.112152405396112	0.205755079830833	0.107705035870577	0.204141798133159	0.151431807815233	0.0775516555287688	0.143628954753145	0.113714792027348	0.116265511332995	0.257166345718532	0.151454744268569	0.425450404311819	0.35289249306581	0.115337810723024	0.456093627310182	0.307637010492497	0.405199000101112	0.231018108211161	0.308473473039909	0.282116356799919	0.270743007261478	0.227295755621661	0.203923615657307
ENSRNOG00000021015	2.96793938694322	2.46735291871446	1.44028555881583	3.15934771887027	2.6946717353577	2.57434073285896	3.25716953220829	3.59072386882862	2.65334514730478	4.03053772621048	2.75535370412713	2.61259433863281	3.01683013966562	3.09761188357766	2.2683102775528	2.12843692744752	2.34573220500529	4.12566254648405	3.46527162316741	3.89447759712885	2.33753552777076	6.38179945687769	1.96989654872107	2.73257644980791
ENSRNOG00000055934	0.077089334725798	0.261688945924261	0.30863261974625	0.466721822105835	0.449111955892951	0.605727231260932	0.232654966586306	0.215443432129717	0.265334514730478	0.0387551704443315	0.330642444495256	0.227182116402853	0.464127713794711	0.588154155109683	0.153783747630698	0.114023406827545	0.230727757869373	0.699889181992829	0.423533198387128	0.154236736519955	0.241814020114217	0.734873876852583	0.265178381558605	0.163138892525846
ENSRNOG00000021021	1.46469735979016	1.60751781067761	2.05755079830833	1.50787050218808	3.63372400677024	1.62789193401375	4.84697847054805	4.48840483603577	3.98001772095717	4.76688596465278	4.7024703217103	3.29414068784137	4.25450404311819	3.09761188357766	3.65236400622908	1.29226527737885	2.69182384180935	1.28926954577626	4.88988329046957	4.47286535907868	4.43325703542731	2.08858891315997	2.76543169339688	4.48631954446075
ENSRNOG00000037467	0.732348679895081	1.19629232422519	0.582972726187361	0.502623500729361	0.612425394399478	0.832874942983781	1.12449900516715	1.14903163802516	1.09924298959769	0.968879261108288	0.991927333485767	0.605818977074274	0.657514261209174	0.627364432116995	0.576689053615118	1.10222626599961	0.769092526231243	0.920906818411617	0.847066396774256	1.31101226041961	0.765744397028353	0.580163586988881	0.984948274360533	1.10118752454946
ENSRNOG00000024009	0.038544667362899	0.149536540528149	0.0342925133051389	0.0359016786235258	0.244970157759791	0.265005663676658	0.232654966586306	0.359072386882862	0.113714792027348	0.310041363554652	0.257166345718532	0.113591058201426	0	0.156841108029249	0.269121558353722	0.152031209103394	0.230727757869373	0.110508818209394	0.154012072140774	0.347032657169898	0.201511683428514	0.0386775724659254	0.151530503747774	0.326277785051691
ENSRNOG00000024000	4.20136874255599	2.42996878358243	9.32756361899778	7.07263068883458	4.77691807631593	9.38877208454444	6.32045992559466	6.10423057700865	8.11165516461747	5.27070318042909	11.8663899524408	6.85332717815273	5.18275947070761	3.25445299160691	5.76689053615118	6.65136539827349	3.76855337853309	3.94148118280172	3.92730783958973	6.70929803861803	6.04535050285542	7.07799576126435	4.77321086805489	4.93495149890683
ENSRNOG00000021023	0.038544667362899	0.0373841351320373	0.205755079830833	0	0.326626877013055	0.189289759769041	0.0775516555287688	0.215443432129717	0.15161972270313	0.271286193110321	0.183690246941809	0.189318430335711	0.0773546189657852	0.156841108029249	0.153783747630698	0.0380078022758485	0.0769092526231243	0.184181363682323	0.154012072140774	0.0771183682599773	0.161209346742811	0.193387862329627	0	0.0815694462629228
ENSRNOG00000021029	0.693804012532182	0.56076202698056	0.720142779407917	0.430820143482309	0.285798517386423	0.113573855861425	0	0	0	0.0775103408886631	0.0367380493883617	0	0.0773546189657852	0.0392102770073122	0.076891873815349	0.228046813655091	0.0769092526231243	0.221017636418788	0.0770060360703869	0.0385591841299887	0.161209346742811	0.232065434795552	0	0.0815694462629228
ENSRNOG00000053725	46.2536008354788	50.2442776174582	47.2893758477865	40.1021750224783	57.0780467580314	48.6096103086898	75.9618465904291	71.8503846152607	72.6637521054752	71.658310151569	72.8148138877329	68.9497723282659	63.6241740993583	57.1293735996539	62.5130934118787	48.6119791108102	58.2972134883283	44.4982174656494	65.2241125516177	71.8743192182989	69.1991120893517	52.9882742783178	68.6812008236787	71.7403279882406
ENSRNOG00000021053	184.513322666197	183.257030417247	136.175570334707	154.556726474278	178.093304691368	129.587769537886	161.036012705488	140.79228289677	142.143490034185	142.270230701141	151.213811282497	152.212017989911	150.95753891173	134.099147365008	172.314689220197	178.864717510143	157.356330866912	136.883589488703	146.503983623911	153.426993653225	150.650134531157	159.85440700167	154.56111382273	160.406316076038
ENSRNOG00000021062	15.649134949337	14.9536540528149	13.3054951623939	15.5454268439867	9.5946645122585	13.2124252318791	6.35923575335904	8.18685042092925	5.98897904677365	8.09983062286529	8.41301330993483	6.81546349208559	11.7192247733165	9.84177952883536	11.3799973246717	9.76800518489306	10.4212037304333	14.3293100944848	10.7038390137838	8.05886948316763	9.71286314125437	12.8409540586872	8.2584124542537	10.6448127373114
ENSRNOG00000021067	1.61887602924176	1.49536540528149	1.54316309873125	2.69262589676443	1.9189329024517	1.55217603010614	1.27960231622469	1.61582574097288	0.758098613515652	0.968879261108288	0.808237086543958	0.757273721342843	1.19899659396967	1.52920080328518	1.03804029650721	0.950195056896212	1.23054804196999	1.8786499095597	0.808563378739062	1.04109797150969	0.967256080456867	0.734873876852583	0.833417770612759	1.18275697081238
ENSRNOG00000021079	11.3321322046923	8.56096694523655	12.34530478985	12.6373908754811	9.14555255636554	10.9788060666044	7.36740727523304	11.4544091415633	6.40593328420726	6.43335829375904	7.56803817400252	6.13391714287703	9.90139122762051	8.39099927956481	8.03520081370397	7.25949023468706	7.99856227280493	14.6976728218494	6.31449495777172	7.63471845773775	7.73804864365493	9.66939311648135	6.28851590553263	7.46360433305744
ENSRNOG00000021087	10.7539621942488	6.72914432376672	14.5400256413789	15.5454268439867	7.79821668868669	12.8717036642948	8.87966455804403	11.3825946641867	7.31565162042604	8.13858579330962	8.1558469642163	9.01155728397983	9.47594082330869	9.3320459277403	7.57384957081188	8.32370869841082	8.38310853592055	14.3661463672212	7.54659153489791	8.56013887685748	7.57683929691212	7.0006406163325	8.44782558393842	6.85183348608552
ENSRNOG00000021095	8.82672882610387	10.3180212964423	11.6251620104421	10.6268968725636	10.6153735029243	9.31305618063683	10.5858009796769	10.8798933225507	11.8263383708442	10.5026511904138	9.8825352854693	12.1921069136198	10.5202281793468	9.80256925182805	12.0335782521021	13.2267151919953	9.53674732526742	11.3087357300947	10.742342031819	9.29276337532727	9.87407248799718	13.8465709428013	13.4862148335519	11.582861369335
ENSRNOG00000021097	1.88868870078205	1.30844472962131	1.71462566525694	2.83623261125854	2.12307470058486	3.2179259160737	1.55103311057538	2.01080536654403	0.833908474867217	1.66647232910626	2.16754491391334	0.643682663141417	1.27635121293546	1.9213035733583	1.88385090847605	0.456093627310182	1.03827491041218	1.51028718219505	1.69413279354851	2.19787349540935	2.41814020114217	0.580163586988881	0.871300396549702	2.08002087970453
ENSRNOG00000021102	1.85014403341915	1.68228608094168	2.22901336483403	2.11819903878802	2.00058962170496	2.04432940550564	1.08572317740276	1.47219678621973	0.871813405542999	1.39518613599594	1.10214148165085	1.21163795414855	2.20460664052488	1.41156997226324	1.15337810723024	1.36828088193055	1.80736743664342	2.5048665460796	1.30910261319658	1.11821633976967	1.04786075382827	1.39239260877331	0.833417770612759	0.978833355155074
ENSRNOG00000021106	67.6458912218877	48.5246074013845	61.4521838428089	71.7315538898045	55.4040840133395	62.4656207237836	43.3513754405818	44.2377180639686	47.1158288299978	52.9395628269569	53.0864813661827	40.5898714639764	57.1263861062324	47.091542685782	56.8230947495429	42.5307307466745	53.3750213204483	59.527416742127	47.8977544357806	44.6129760383969	52.9169680683277	35.9701423933106	35.6475510066639	48.1667580182559
ENSRNOG00000028984	2.73667138276583	3.88795005373188	3.53212887042931	3.98508632721136	3.34792548938382	2.83934639653562	2.44287714915622	2.98030081112775	1.93315146446491	2.44157573799289	1.68995027186464	2.4232759082971	2.86212090173405	2.50945772846798	2.61432370972187	3.26867099572297	2.19191369975904	3.35210081901829	2.42569013621719	2.35211023192931	2.21662851771365	2.78478521754663	3.52308421213575	3.22199312738545
ENSRNOG00000061315	0	0.0373841351320373	0.0342925133051389	0.107705035870577	0	0.0378579519538082	0.116327483293153	0.0718144773765724	0.0379049306757826	0.0387551704443315	0	0.0378636860671422	0.0773546189657852	0.0392102770073122	0.076891873815349	0	0	0.0368362727364647	0.0770060360703869	0.0385591841299887	0.0403023366857028	0.0386775724659254	0.113647877810831	0.0407847231314614
ENSRNOG00000023296	1.69596536396756	2.2056639727902	3.36066630390361	2.54901918227033	1.7964478235718	1.8171816937828	2.01634304374799	2.51350670818003	1.89524653378913	2.2090447153269	2.27775906207843	2.27182116402853	2.12725202155909	1.84288301934367	1.99918871919907	1.55831989330979	1.7304581840203	3.72046354638293	1.7326358115837	1.73516328584949	1.93451216091373	1.70181318850072	1.70471816716246	2.16159032596745
ENSRNOG00000021113	71.3076346213631	73.8710510209058	76.5751822103752	72.4136857836515	63.6105842982925	67.8793078531782	52.6187982762697	50.8805572213015	60.8753186653068	57.5514281098323	52.4986725759689	60.3925792770917	57.2424180346811	60.9719807463705	69.6255917397985	75.1414250993525	63.6039519193238	77.8350442921499	71.1535773290375	57.2989476171631	60.21169100844	71.7082193518257	66.5218911452729	65.8673278573102
ENSRNOG00000021119	9.28926483445866	11.8507708368558	9.67048875204917	10.3037817649519	10.9420003799373	10.5623685951125	8.2204754860495	8.22275765961754	8.56651433272686	9.99883397463754	9.95601138424603	9.1630120282484	10.2494870129665	10.3123028529231	10.6495245234258	9.92003639399646	9.80592970944835	9.09855936590678	10.9348571219949	9.48555929597721	7.97986266376915	10.4816221382658	9.69795223985756	10.073826613471
ENSRNOG00000023150	219.126433958081	275.707996598775	265.424052981775	234.904683233729	254.31985211429	209.733053824098	263.210318864641	241.691623610854	260.027824435869	271.518724132987	278.841794857665	259.063340071387	278.244564419929	234.791138719785	269.928923028783	283.08211135052	269.259293433558	247.060881243469	277.914784178026	280.440946177408	275.426168910093	317.852290524975	277.831178621544	287.206020291751
ENSRNOG00000021129	57.0075630297276	46.2815592934622	52.5704228967779	59.8121965867939	48.8715464730784	54.7425985252067	44.5146502735133	49.551989389835	46.8504943152673	51.1180698160733	43.3141602288785	44.7927406174292	48.4626687820644	49.9538929073157	46.0582324153941	47.3577216357072	50.9908344891314	52.8968876495633	47.8977544357806	40.6028208888781	47.3955479423865	43.4349138792342	40.8753533859621	46.6577232623918
ENSRNOG00000021133	124.345096912712	122.956420449271	134.289482102924	114.921273273906	127.057855158078	126.066980006181	138.778687568732	127.470697343416	148.625233179744	134.286665589609	127.113650883732	152.89356433912	126.010674295264	123.786844512085	129.601253315771	134.965705881538	113.864148508536	113.16102984642	146.311468533735	126.165650473323	130.136245158134	137.305382254035	144.446452697566	123.944773596511
ENSRNOG00000021137	14.7240629326274	16.5237877283605	18.5865422113853	17.1610023820453	10.6153735029243	16.1274875323223	12.8347989900112	15.3682981585865	12.2811975389536	13.4092889737387	13.1522216810335	12.6464711464255	13.1116079147006	13.0178119664277	12.5333754319019	11.8584343100647	12.997663693308	22.1754361873517	12.9755170778602	11.7605511596465	12.2519103524536	9.9014585512769	11.9709097960742	14.6825003273261
ENSRNOG00000022919	1.81159936605625	2.35520051331835	2.0232582850032	2.65672421814091	1.75561946394517	1.66574988596756	0.814292383052073	1.50810402490802	0.985528197570347	1.27892062466294	1.32256977798102	1.24950164021569	1.27635121293546	1.48999052627786	0.999594359599537	1.48230428875809	1.4228211735278	2.32068518239728	1.80964184765409	1.6966041017195	1.69269814079952	2.2819767754896	2.00777917465801	1.34589586333823
ENSRNOG00000032733	0.077089334725798	0	0.0685850266102778	0	0.0408283596266319	0.0378579519538082	0.0387758277643844	0	0.0758098613515652	0.0775103408886631	0	0.189318430335711	0.116031928448678	0.117630831021937	0.115337810723024	0	0.0769092526231243	0	0.11550905410558	0	0	0	0.0757652518738871	0
ENSRNOG00000052945	59.8598684145821	80.3385063987482	56.7198170066997	40.0662733438548	69.5715248037807	43.9909401703252	90.3089028632513	86.4646307613932	85.7030482579444	88.5943196357419	74.2475978138791	88.4117069667769	107.90969345727	70.9313911062278	70.0869429826906	70.1243951989405	87.9841850008542	52.7495425586174	91.56017688769	95.8581317471518	98.2167945030577	108.335880477057	103.11650780036	92.1734742771028
ENSRNOG00000060312	0.154178669451596	0.149536540528149	0.102877539915417	0.0718033572470515	0.408283596266319	0.0378579519538082	0.155103311057538	0.0359072386882862	0	0.0775103408886631	0	0.0378636860671422	0.0773546189657852	0.0784205540146244	0.0384459369076745	0.152031209103394	0.230727757869373	0	0.0385030180351934	0	0.201511683428514	0.193387862329627	0.0378826259369436	0
ENSRNOG00000020830	3.43047539529801	4.07487072939207	4.4923192429732	4.7390215783054	1.63313438506528	3.71007929147321	2.94696291009322	3.84207453964662	1.62991201905865	2.17028954488257	2.53492540779696	0.795137407409985	1.08296466552099	0.980256925182805	3.53702619550605	2.12843692744752	2.30727757869373	1.36294209124919	5.04389536261034	1.23389389215964	1.89420982422803	2.47536463781923	4.31861935681157	0.774909739497767
ENSRNOG00000047943	6.51404878432993	4.67301689150467	5.52109464212736	5.88787529425823	6.04259722474152	5.0729655618103	5.11840926489874	3.44709491407548	3.60096841419935	6.78215482775802	5.32701716131245	4.73296075839277	5.762919112951	4.90128462591403	7.34317394936583	3.45871000710221	8.46001778854368	5.6359497286791	5.73694968724382	8.17454703555759	9.06802575428313	4.17717782631994	6.21275065365875	6.9741876554799
ENSRNOG00000055219	0.077089334725798	0	0.0685850266102778	0	0.0816567192532638	0.189289759769041	0.0387758277643844	0	0.0379049306757826	0.116265511332995	0.110214148165085	0.113591058201426	0.0773546189657852	0.235261662043873	0.076891873815349	0.0380078022758485	0.0769092526231243	0.0368362727364647	0.0770060360703869	0.192795920649943	0	0.0386775724659254	0.151530503747774	0.0815694462629228
ENSRNOG00000050104	12.218659554039	10.2432530261782	14.2999780482429	17.9867409903864	12.534306405376	15.597476204969	10.9735592573208	14.2910809979379	11.333574272059	10.1150994859705	11.0948909152852	9.80669469138982	14.5813456750505	13.1354427974496	8.57344393041141	9.31191155758288	11.5748425197802	17.9761010953948	9.89527563504471	10.6037756357469	9.10832809096883	7.77419206565101	10.03889587329	9.95147244407658
ENSRNOG00000049708	0	0	0.514387699577083	0	0	0	0	0	0	0.426306874887647	0	0	0	1.64683163430711	0	0	0.846001778854368	0	0	0.925420419119728	0.72544206034265	0	0	0.693340293234844
ENSRNOG00000050560	10.3299708532569	12.2993804584403	9.73907377865945	8.29328776203445	10.1662615470313	8.13945967006877	9.53885363003857	10.7362643677976	11.8642433015199	10.5414063608582	11.168367014062	11.0561963316055	12.6474802009059	11.2925597781059	13.1869563593324	8.89382573254855	11.7286610250265	9.83528482063607	13.5915653664233	15.4236736519955	11.2443519353111	10.868397862925	9.66006961392061	13.703666972171
ENSRNOG00000020781	0.501080675717687	2.72904186463873	0.514387699577083	2.29770743190565	2.85798517386423	1.4007442222909	6.55311489218097	2.47759946949175	1.40248243500396	8.87493403175192	5.25354106253573	3.74850492064707	0.734868880174959	1.45078024927055	3.9214855645828	1.74835890468903	1.53818505246249	3.20475572807243	4.00431387566012	4.54998372733866	3.26448927154193	1.08297202904591	2.61390118964911	2.12080560283599
ENSRNOG00000045747	71.4232686234518	70.5064788590224	66.5274758119695	65.2333500589463	72.1028831006319	64.547808081243	59.0555856851575	67.1824435857835	59.7760756757091	62.3958244153738	58.2665463299417	58.0450307409289	72.8293737562868	59.3643593890707	64.5507280679855	66.2475993668039	61.1044012090723	58.0539658326684	67.6112996697997	64.702310970121	67.4661116118665	75.730686888282	73.0755854323642	74.8807516693631
ENSRNOG00000050015	15.9574922882402	14.8041175122868	12.9282775160374	8.65230454826971	20.5366648921958	9.35091413259063	14.2695046172935	10.664449890421	17.43626811086	21.0828127217164	17.6342637064136	15.4105202293269	12.4927709629743	13.6451763985446	16.416415059577	15.9252691535805	17.5353095980723	10.461501457156	18.90498185528	23.713898239943	18.176353845252	20.4991134069405	16.4031770306966	22.4315977223038
ENSRNOG00000021144	172.17902911007	183.294414552379	140.119209364798	182.021510621276	227.005679524073	200.647145355184	269.996088723409	233.792031099431	248.807964955837	261.481134987905	243.132410852178	241.456726050166	208.625407350723	213.4215377508	223.294001559774	196.690376777516	209.500804145391	156.627831675448	229.323975417612	257.575349988324	256.000442627584	200.19511508363	213.089770895308	238.468276149655
ENSRNOG00000010918	85.2608042067326	107.778461585664	100.477063984057	86.4512421254501	141.756064623666	100.399288581499	194.577103721681	160.146284549756	158.139370779365	184.900918189906	183.616770843032	148.955740988137	114.020708355567	108.573257033247	134.40699542923	101.632863285619	102.712306878183	104.283488116932	120.013907215698	199.852251345731	193.491518428059	141.753303087617	126.414322751581	163.138892525846
ENSRNOG00000010938	0.154178669451596	0.523377891848523	3.18920373737792	0.789836929717567	0.939052271412534	1.17359651056806	0.193879138821922	1.11312439933687	0.379049306757826	0.232531022665989	0.330642444495256	0.151454744268569	0.696191570692067	0.117630831021937	0.153783747630698	0.266054615930939	0.115363878934687	2.87322927344425	0.885569414809449	0.809742866729762	0.403023366857028	5.60824800755918	0.871300396549702	0.244708338788768
ENSRNOG00000011451	4.12427940783019	5.27116305361726	7.61293795374084	6.64181054535227	7.26744801354048	6.77657339973167	6.01025330347958	7.61233460191667	5.57202480934004	7.32472721397866	9.73558308791586	5.3009160493999	9.28255427589422	5.09733601095059	5.11330960872071	6.23327957323915	5.84510319935745	7.73561727465759	5.00539234457515	9.98682868966706	7.81865331702634	5.80163586988881	6.21275065365875	9.2989168739732
ENSRNOG00000037393	0.077089334725798	0	0.102877539915417	0.0359016786235258	0.0408283596266319	0	0.0387758277643844	0.0359072386882862	0	0.0775103408886631	0	0	0	0	0	0.114023406827545	0.115363878934687	0.147345090945859	0.0385030180351934	0.0385591841299887	0	0.0386775724659254	0.0757652518738871	0.0407847231314614
ENSRNOG00000011584	13.9531695853694	16.7480925391527	15.7059710937536	12.8168992685987	16.0455453332663	14.8403171658928	19.9307754708936	20.1439609041286	19.1419899912702	18.6799921541678	18.7364051880645	17.4551592769525	15.6256330310886	17.9975171463563	18.8769550216682	15.6972223399254	16.9969448297105	15.5449070947881	16.5948007731684	19.8965390110741	18.579377212109	18.7586226459738	18.9413129684718	17.2927226077396
ENSRNOG00000032232	62.5579951299851	66.6185288052905	68.5164415836675	53.4935011490534	51.1171062525431	50.0482124829345	35.90641650982	42.7296140390606	42.6809519409312	40.9254599892141	42.0283285002858	49.1470645151505	44.5562605242923	46.5818090846869	50.5179610966843	66.0195525531488	53.3750213204483	67.2261977440481	52.749134708215	45.0371270638268	39.5768946253601	64.4755133006977	53.9827419601446	44.1290704282412
ENSRNOG00000011885	194.072400172196	175.144673093595	110.833403002209	154.125906330796	299.353532782465	213.63242287534	186.046421613516	166.178700649389	171.140762001158	183.428221713021	179.906227854807	195.906711711394	186.850082111854	181.818054482907	205.608870582243	189.924987972415	159.586699192983	103.841452844094	218.389118295617	178.181989864678	203.365590916056	192.382245445513	163.956005055092	227.45640090416
ENSRNOG00000022393	1.00216135143537	2.28043224305428	2.22901336483403	1.40016546631751	1.10236570991906	1.3628862703371	1.43470562728222	1.75945469572602	1.47829229635552	1.00763443155262	2.16754491391334	1.62813850088711	1.23767390345256	1.68604191131442	1.92229684538373	2.12843692744752	1.65354893139717	1.98915872776909	1.84814486568929	1.96651839062942	2.05541917097084	2.51404221028515	2.50025331183828	1.2643264170753
ENSRNOG00000012140	12.4499275582164	17.4957752417935	21.5356983556272	15.2582134149985	15.637261737	13.3638570396943	19.0389314323127	21.077549110024	19.0661801299186	17.3623163590605	21.3448066946382	22.377438465681	11.2550970595217	17.1741013292027	17.7235769144379	22.2345643313714	16.074033798233	21.6597283690412	14.5926438353383	20.7448410619339	15.4760972873099	21.7367957258501	20.1914396243909	14.3970072654059
ENSRNOG00000012344	82.7168561607812	85.9087425334218	78.7013180352938	75.9679519673805	125.383892413387	74.7315971568175	119.933635275241	113.754132164491	119.248911906012	120.993642127203	114.108381400252	119.081292681162	129.375600220276	99.0451597204706	128.140307713279	100.264582403688	119.978434092074	69.3995378354995	122.940136586373	148.799891557626	136.74582837459	140.360910478843	134.48332207615	135.609204412109
ENSRNOG00000012719	0.231268004177394	0.112152405396112	0.30863261974625	0.287213428988206	0.244970157759791	0.946448798845206	0.34898244987946	0.179536193441431	0.341144376082043	0.193775852221658	0.22042829633017	0.189318430335711	0.193386547414463	0.196051385036561	0.346013432169071	0.152031209103394	0.230727757869373	0.110508818209394	0.11550905410558	0.0385591841299887	0.161209346742811	0.0386775724659254	0.151530503747774	0.203923615657307
ENSRNOG00000037380	0.886527349346677	0.56076202698056	0.685850266102778	0.93344364421167	0.65325375402611	0.946448798845206	1.90001556045484	1.14903163802516	1.44038736567974	1.58896198821759	1.54299807431119	1.93104798942425	1.50841506983281	0.548943878102371	0.845810611968839	0.912187254620364	0.769092526231243	0.994579363884547	1.42461166730216	0.809742866729762	1.20907010057108	1.27635989137554	1.17436140404525	0.652555570103382
ENSRNOG00000059386	14.878241602079	24.4492243763524	15.1915833941765	17.0532973461747	15.8414035351332	14.4995955983086	12.8347989900112	13.2497710759776	13.418345459227	14.3394130644027	15.136076348005	17.4172955908854	14.387959127636	16.4683163430711	16.1088475643156	18.0917138833039	17.9967651138111	16.6131590041456	16.6718068092388	14.8838450741756	15.9194229908526	19.1067207981672	15.5318766341469	16.5993823145048
ENSRNOG00000012877	0.038544667362899	0.0373841351320373	0.0342925133051389	0.0359016786235258	0.0816567192532638	0.151431807815233	0.0775516555287688	0.0718144773765724	0.113714792027348	0.0775103408886631	0.0734760987767235	0.113591058201426	0.0386773094828926	0.0784205540146244	0	0	0.0384546263115622	0.0736725454729294	0.11550905410558	0.0385591841299887	0	0.0773551449318508	0.0378826259369436	0.0407847231314614
ENSRNOG00000052814	42.5533127686405	47.2909309420272	48.6610763799921	43.3333260985956	41.8490686172977	42.3251902843576	55.3718820475409	54.076301464559	54.2419557970449	55.6136695876158	56.2092155641934	50.2072477250305	44.5175832148094	45.1702391124237	53.2860685540369	45.4573315219148	47.1069172316637	46.450539920682	46.4346397504433	52.4790496009146	46.508896535301	53.5684378653067	51.3688407704955	44.0882857051098
ENSRNOG00000050827	35.1912813023268	35.2158552943792	37.03591436955	32.4192157970438	29.1514487734152	27.1062935989267	19.969551298658	23.2678906700095	21.9848597919539	21.74165061927	22.6673764726192	28.3220371782223	26.0685065914696	25.9572033788407	27.8348583211563	33.2948347936433	26.3029643971085	34.478751281331	30.1478631215565	25.9117717353524	20.3123776895942	37.2465022846862	34.7383679841773	26.4692853123184
ENSRNOG00000021573	32.7629672584641	32.8606547810608	34.3953908450543	32.1679040466791	38.378658049034	33.0878500076284	46.8411999393764	45.5303786567469	45.6375365336422	47.1650424307515	48.0533685999771	44.3005126985563	38.174504459615	40.0729031014731	37.9461397278747	36.867568207573	39.9543567377131	30.2057436439011	42.199307766572	48.6231311879157	45.8640591483298	40.3793856544261	42.1254800418813	47.2287093862323
ENSRNOG00000013565	42.3991340991889	51.3284175362873	31.4805272141175	41.2869304170546	41.1549865036449	42.7037698038957	40.5207400137817	32.5678654902756	37.6016912303763	38.9877014669975	37.583024524294	38.3937776720821	33.0690996078732	41.0923703036632	45.596881172502	40.630340632882	42.9922722163265	52.6390337404081	34.036667943111	38.7134208665086	35.7078703035327	34.229651632344	35.609668380727	42.3753273335884
ENSRNOG00000013938	11.6019448762326	8.22450972904821	9.70478126535431	10.7346019084342	7.18579129428721	8.89661870914493	5.85514999242205	8.51001556912383	6.93660231366821	6.70464448686936	7.93541866788613	4.73296075839277	7.81281651554431	7.92047595547706	8.65033580422676	7.18347463013536	8.34465390960899	10.0931387297913	6.89204022829963	5.59108169884836	6.69018788982666	5.56957043509326	5.60662863866765	7.01497237861136
ENSRNOG00000040273	31.3368145660369	32.2251244838162	21.4328208157118	26.5672421814091	20.3325230940627	20.1782883913798	14.1531771340003	19.6412595624926	15.1998772009888	15.6570888595099	23.2184472134446	19.0832977778396	14.6587002940163	16.0370032959907	19.1076306431142	21.3603848790269	19.5349501662736	40.8145901920029	9.3947364005872	19.7423022745542	21.8841688203366	33.3787450380936	29.1696219714466	13.9891600340913
ENSRNOG00000014163	3.815922068927	3.36457216188336	5.31533956229653	6.06738368737586	4.08283596266319	4.39152242664175	4.34289270961105	5.38608580324293	3.41144376082043	4.45684460109813	4.7024703217103	3.89995966491564	4.75730906639579	4.07786880876047	3.9214855645828	3.38269440255052	4.46073665214121	5.34125954678738	3.27275653299144	3.23897146691905	3.94962899519887	2.63007492768293	3.78826259369436	4.32318065193491
ENSRNOG00000055070	0.154178669451596	0.112152405396112	0.171462566525694	0.287213428988206	0.0816567192532638	0.0757159039076165	0.34898244987946	0.466794102947721	0.416954237433608	0.232531022665989	0.183690246941809	0.302909488537137	0.270741166380248	0.196051385036561	0.153783747630698	0.190039011379242	0.153818505246249	0.442035272837576	0.308024144281548	0.192795920649943	0.201511683428514	0	0.189413129684718	0.0407847231314614
ENSRNOG00000014463	33.2255032668189	29.6830032948376	47.2207908211763	36.5479088387492	30.0905010448277	39.7887075034525	36.410502270757	36.1944965977925	41.1647547138999	35.3447154452304	40.4485923765863	38.7724145327536	36.1246070570217	38.2692303591367	38.2921531600438	32.9907723754365	36.5703496222956	39.0464491006526	38.6570301073342	36.0913963456694	32.685195052105	37.4012125745499	38.7160437075563	36.2984035870006
ENSRNOG00000014786	7.7474781399427	11.5516977557995	13.5455427555299	6.64181054535227	5.96094050548826	5.45154508134839	3.14084204891514	4.59612655210063	4.51068675041813	4.53435494198679	2.9757820004573	5.98246239860846	6.61381992157463	6.03838265912608	9.03479517330351	11.5163640895821	6.53728647296557	10.3509926389466	7.97012473328504	4.0872735177788	4.47355937211301	12.5315334789598	9.7358348657945	6.93340293234844
ENSRNOG00000014966	48.065200201535	62.4315056705024	50.2042394787233	35.6862685517846	54.79165861894	36.3814918276097	70.2230240813002	64.3816789680972	71.0338400864166	72.6271894126773	74.3945500114325	67.5488159437816	83.7363750304625	56.4235886135223	64.8198496263392	51.3105330723955	59.8353985407907	50.2078397398014	81.7804103067509	81.514115250796	81.0076967382626	72.1723502214168	71.5981630208233	77.3686197803823
ENSRNOG00000027724	15.9574922882402	18.6546834308866	14.1628079950224	13.7144412341868	16.6579707276658	14.61316945417	17.1001400440935	19.6771668011808	21.7574302078992	26.5472917543671	21.0876403489196	19.4240709524439	22.703580666458	15.8017416339468	19.3383062645603	13.0746839828919	20.6885889556204	21.3650381871495	22.2162414063066	23.945253344723	25.350169775307	18.9133329358375	24.3206458515178	29.1202923158634
ENSRNOG00000027646	32.6473332563754	32.7858865107967	35.561336297429	35.0400383365612	30.947896596987	30.8542308423537	23.3818241419238	24.1655716372166	27.8601240467002	25.4233918114815	25.2023018804161	26.2016707584624	31.1739114432114	28.6235022153379	32.9481679298771	38.6159271122621	26.6490560339126	27.3325143704568	35.1532554661316	24.7549962114527	32.4433810319907	39.1803809079824	34.7004853582403	34.9932924467939
ENSRNOG00000032204	37.388327342012	35.5523125105675	39.264927734384	31.9165922963144	27.39582930947	29.8699240915547	29.1594224788171	29.4439357243947	33.2426242026613	27.7874572085857	25.496206275523	33.5093621694208	31.9474576328693	33.0542635171642	30.2953982832475	38.387880298607	30.8021556755613	34.8102777359591	41.2752353337274	28.9193880974915	27.0025655794209	49.8167133361119	40.7617055081513	30.3846187329387
ENSRNOG00000015168	0.038544667362899	0.112152405396112	0.0685850266102778	0.0718033572470515	0	0.0757159039076165	0.116327483293153	0	0.0379049306757826	0	0.0734760987767235	0.189318430335711	0.0773546189657852	0.0392102770073122	0.0384459369076745	0.114023406827545	0.115363878934687	0.0736725454729294	0.0385030180351934	0.115677552389966	0	0	0.0378826259369436	0.244708338788768
ENSRNOG00000059938	3.7388327342012	4.29917554018429	3.18920373737792	3.94918464858783	6.73667933839426	4.54295423445699	4.61432350396175	6.64283915733295	5.76154946271895	4.22431357843214	6.68632498868183	4.20286915345278	6.76852915950621	5.80312099708221	5.11330960872071	3.91480363441239	5.65283006779964	2.91006554618071	5.08239838064553	4.28006943842874	3.50630329165614	5.14411713796808	7.34922943176705	7.74909739497767
ENSRNOG00000061879	0	0.0373841351320373	0	0	0	0	0	0.107721716064859	0.0379049306757826	0.0387551704443315	0	0.227182116402853	0.116031928448678	0.0392102770073122	0.0384459369076745	0	0.230727757869373	0	0	0	0.0806046733714056	0	0.113647877810831	0.122354169394384
ENSRNOG00000052237	1.58033136187886	1.71967021607372	2.0232582850032	1.07705035870577	1.22485078879896	1.51431807815233	2.32654966586307	2.72895014030975	3.03239445406261	1.66647232910626	1.94711661758317	1.66600218695425	2.28196125949066	2.07814468138755	1.69162122393768	1.1782418705513	1.30745729459311	1.58395972766798	1.69413279354851	2.19787349540935	1.16876776388538	2.04991134069405	2.87907957120771	2.12080560283599
ENSRNOG00000037366	0.616714677806384	0.635530297244635	0.754435292713056	0	0.285798517386423	1.21145446252186	1.90001556045484	0.897680967207155	1.36457750432817	2.59659641977021	1.28583172859266	4.16500546738564	3.82905363880637	0.274471939051185	2.03763465610675	0.988202859172061	0.384546263115622	1.32610581851273	2.54119919032277	1.92795920649943	3.14358226148482	2.4366870653533	1.85624867091024	1.14197224768092
ENSRNOG00000059987	0	0.0747682702640747	0.0685850266102778	0	0	0.0378579519538082	0	0.215443432129717	0.0758098613515652	0	0.0734760987767235	0	0	0	0	0	0	0.0368362727364647	0	0.0771183682599773	0	0	0.151530503747774	0
ENSRNOG00000017456	0.077089334725798	0.0373841351320373	0.137170053220556	0.0718033572470515	0.122485078879896	0	0	0.0718144773765724	0.113714792027348	0.0775103408886631	0.0367380493883617	0.0378636860671422	0	0	0.115337810723024	0.076015604551697	0.0384546263115622	0.110508818209394	0	0.0385591841299887	0.0403023366857028	0.0386775724659254	0.0378826259369436	0.0815694462629228
ENSRNOG00000037360	0.231268004177394	0.261688945924261	0.0685850266102778	0.143606714494103	0.122485078879896	0.302863615630466	0.193879138821922	0.359072386882862	0.265334514730478	0.116265511332995	0.22042829633017	0.0757273721342843	0.193386547414463	0	0.0384459369076745	0.0380078022758485	0.192273131557811	0.0368362727364647	0.11550905410558	0.115677552389966	0.201511683428514	0	0.0757652518738871	0.163138892525846
ENSRNOG00000014380	9.90597951226504	9.19649724248118	11.0764817975599	11.9911606602576	9.67632123151176	14.9160330698004	13.8817463396496	13.7883796563019	13.6457750432817	13.1767579510727	15.0258621998399	11.0561963316055	9.90139122762051	12.5864989193472	10.9955379555949	7.94363067565233	11.3825693882224	8.32499763844102	9.24072432844643	14.9609634424356	11.8891893222823	8.9731968120947	9.1297128508034	9.91068772094512
ENSRNOG00000037331	2.04286737023365	1.12152405396112	1.81750320517236	1.83098560979981	1.7964478235718	1.51431807815233	1.12449900516715	1.86717641179088	1.70572188041022	1.89900335177225	2.09406881513662	2.04463904762568	1.66312430776438	1.2939391412413	1.73006716084535	1.1782418705513	1.19209341565843	1.32610581851273	2.38718711818199	1.96651839062942	2.9420705780563	3.13288336973996	1.7426007930994	1.38668058646969
ENSRNOG00000017918	0.269812671540293	0.299073081056299	0.480095186271945	0.574426857976412	0.285798517386423	0.64358518321474	0.387758277643844	0.394979625571148	0.379049306757826	0.426306874887647	0.330642444495256	0.227182116402853	0.580159642243389	0.313682216058498	0.115337810723024	0.266054615930939	0.499910142050308	0.920906818411617	0.346527162316741	0.385591841299887	0.282116356799919	0.270743007261478	0.378826259369436	0.122354169394384
ENSRNOG00000023411	33.5338606057221	56.7865012655647	33.0236903128488	25.2747817509621	49.8514271041175	49.2531954919045	140.368496507072	123.736344519834	155.523930562736	162.151633139083	169.546097927289	161.564348448496	84.3938892916717	61.9522376715533	43.3285708949492	49.5241663654306	86.6767277062611	34.9207865541685	90.9056255810917	150.149463002176	133.521641439733	54.6127323218867	84.6676689690689	64.1135847626573
ENSRNOG00000017851	189.639763425463	195.818099821612	192.861094828101	152.653937507232	173.479700053559	170.285067888229	209.389469927676	202.050032098986	223.942330432524	255.861635273477	240.230104950497	230.854893951366	291.394849644113	204.834487086199	174.352323876304	180.575068612556	266.567469591749	197.626603231133	216.232949285646	233.552978275341	257.411024411584	262.659394616099	215.590024207146	202.373796178311
ENSRNOG00000017749	6.05151277597514	2.76642599977076	3.66929892364986	8.36509111928151	2.89881353349086	7.87445400639211	2.90818708232883	2.0826198439206	2.27429584054696	4.37933426020946	4.88616056865211	2.49900328043138	4.64127713794711	2.9015604985411	3.26790463715233	2.508514950206	5.19137455206089	3.68362727364647	2.84922333460431	3.23897146691905	3.66751263839895	1.50842532617109	2.0835444265319	2.56943755728207
ENSRNOG00000017681	0.077089334725798	0.186920675660187	0.240047593135972	0.323115107611732	0.0408283596266319	0.151431807815233	0.232654966586306	0.179536193441431	0.189524653378913	0.387551704443315	0.22042829633017	0.454364232805706	0.464127713794711	0.196051385036561	0.115337810723024	0	0.846001778854368	0.368362727364647	0.0770060360703869	0.308473473039909	0.0806046733714056	0.116032717397776	0.0378826259369436	0.0815694462629228
ENSRNOG00000037339	0.423991340991889	0.149536540528149	2.98344865754708	1.29246043044693	0.898223911785902	3.33149977193512	1.08572317740276	0.861773728518869	2.65334514730478	0.930124090663957	3.82075713638962	1.81745693122282	0.618836951726282	0.156841108029249	2.1145265299221	1.90039011379242	0.53836476836187	0.920906818411617	0.154012072140774	1.19533470802965	0.644837386971244	2.35933192042145	0.113647877810831	0.693340293234844
ENSRNOG00000021474	4.93371742245107	2.8038101349028	3.15491122407278	2.3695107891527	4.45029119930288	3.6722213395194	4.65309933172613	6.71465363470952	5.57202480934004	5.07692732820743	3.49011469189436	5.64168922400418	5.41482332760496	2.54866800547529	5.15175554562838	2.81257736841279	4.23000889427184	1.14192445483041	2.31018108211161	5.62964088297834	4.91688507565574	2.90081793494441	2.65178381558605	5.09809039143267
ENSRNOG00000024056	28.7543218527227	26.5801200788785	21.9472085152889	24.1259280350093	22.0064858387546	32.1414012087832	26.2124595687239	22.7651893283735	28.8077473135948	25.9272090272578	27.2596326461644	25.292942292851	19.1452681940318	26.4277267029284	23.4904674505891	24.2489778519913	27.1874208022745	29.3953456436988	21.3691750095324	24.2537268177629	25.2695651019356	20.8472115591338	20.2672048762648	21.3711949208858
ENSRNOG00000023233	3.7388327342012	3.62626110780762	2.53764598458028	4.02098800583489	3.18461205087729	3.86151109928844	5.31228840372066	5.56562199668436	4.88973605717595	4.37933426020946	5.21680301314737	4.8465518165942	2.82344359225116	4.15628936277509	4.45972868129024	2.85058517068864	3.26864323648278	5.70962227415203	4.46635009208244	4.81989801624858	4.15114067862739	4.67998626837697	4.58379773837017	4.20082648254052
ENSRNOG00000033729	5.12644075926557	4.67301689150467	5.04099945585542	5.56476018664649	5.67514198810183	7.76088015053069	7.94904469169881	7.00191154421581	7.96003544191434	7.09219619131267	7.16391963073054	7.724191957697	4.33185866208397	6.07759293613339	8.03520081370397	3.99081923896409	5.9989217046037	5.30442327405092	6.62251910205327	8.02031029903764	7.49623462354072	4.95072927563845	4.96262399773961	6.32163208537652
ENSRNOG00000030160	2.35122470913684	2.28043224305428	1.61174812534153	2.11819903878802	1.30650750805222	1.8550396457366	0.96939569410961	1.00540268327201	1.21295778162504	0.968879261108288	1.10214148165085	0.681546349208559	1.46973776034992	1.2939391412413	1.42249966558396	1.71035110241318	1.34591192090468	1.84181363682323	1.00107846891503	0.886861234989739	1.20907010057108	1.35371503630739	0.909183022486646	1.22354169394384
ENSRNOG00000022701	77.8216834056931	80.2637381284842	50.4785795851645	74.1369663575807	97.4572944287703	58.1498142010495	71.2311956031742	72.4967149116498	79.3729248350887	70.1468585042401	72.3372192456842	89.5476175487912	69.9285755450698	60.1093546522096	83.8890343325458	88.8242339186579	68.7568718450732	49.3237691941262	85.8617302184814	89.8814582070036	88.4233266884319	156.102682472475	114.367647703633	124.515759720352
ENSRNOG00000022640	1.27197402297567	1.9065908917339	1.26882299229014	2.80033093263501	0.489940315519583	1.59003398205995	1.12449900516715	0.718144773765724	1.44038736567974	2.24779988577123	1.13887953103921	1.13591058201426	1.5470923793157	1.05867747919743	0.307567495261396	1.36828088193055	1.19209341565843	1.03141563662101	2.07916297390045	0.57838776194983	2.37783786445646	1.62445804356887	0.568239389054154	0.448631954446075
ENSRNOG00000018334	7.631844137854	7.14036981021913	6.10406736831472	7.03672901021105	7.63490325018016	7.30658472708499	9.50007780227418	8.61773728518869	7.80841571921121	9.49501675886123	9.29472649525552	7.15623666668987	7.23265687330092	7.64600401642588	8.53499799350374	6.00523275958406	7.07565124132744	9.06172309317032	8.35515491363698	10.0253878737971	8.94711874422602	8.66377623236729	7.61440781332566	9.74754882841927
ENSRNOG00000030089	0	0.0747682702640747	0	0.107705035870577	0	0	0	0.0718144773765724	0	0	0.0734760987767235	0	0	0.117630831021937	0	0.190039011379242	0	0.0368362727364647	0	0.115677552389966	0	0.154710289863702	0	0.0815694462629228
ENSRNOG00000018580	0.462536008354788	1.38321299988538	1.30311550559528	2.3695107891527	1.14319406954569	1.93075554964422	1.04694734963838	0.825866489830583	1.13714792027348	1.4726964768846	1.13887953103921	1.62813850088711	0.657514261209174	0.862626094160868	0.653580927430467	0.874179452344515	1.69200355770874	0.478871545574041	0.577545270527902	0.385591841299887	0.846349070399758	0.889584166716284	0.568239389054154	0.611770846971921
ENSRNOG00000032857	4.43263674673338	7.96282078312395	5.24675453568625	3.08754436162322	7.34910473279374	3.40721567584274	5.07963343713436	5.63743647406093	5.98897904677365	5.23194800998476	3.85749518577798	6.36109925927988	3.59698978190901	5.52864905803102	5.03641773490536	8.47573990751421	5.96046707829214	4.8992242739498	4.19682896583608	4.47286535907868	5.8438388194269	6.07237887715029	6.55369428709124	4.36396537506637
ENSRNOG00000019132	30.1033852104241	25.6081325654456	36.795866776414	35.6144651945376	27.5183143883499	27.7877367340952	13.7654188563565	16.0146284549756	13.6078701126059	18.1374197679472	14.0339348663542	13.328017495634	29.162691350101	22.5459092792045	28.9882364283866	28.2397970909554	24.9185978498923	24.6434664606949	22.6397746046937	17.3516328584949	23.858983317936	19.5708516677583	19.4337871056521	25.9798686347409
ENSRNOG00000054326	0.154178669451596	0.224304810792224	0.0685850266102778	0.0718033572470515	0.0816567192532638	0.0378579519538082	0.0775516555287688	0	0.0758098613515652	0.0775103408886631	0	0.0378636860671422	0.0773546189657852	0.0392102770073122	0.0384459369076745	0.114023406827545	0.230727757869373	0.0368362727364647	0.0770060360703869	0.0385591841299887	0.0806046733714056	0.116032717397776	0.0378826259369436	0.122354169394384
ENSRNOG00000021659	0.154178669451596	0	0.240047593135972	0.179508393117629	0.0816567192532638	0.151431807815233	0.0775516555287688	0.143628954753145	0.0758098613515652	0.0775103408886631	0	0.151454744268569	0.348095785346033	0.0784205540146244	0.0384459369076745	0.114023406827545	0.0384546263115622	0.0368362727364647	0.11550905410558	0.115677552389966	0.0806046733714056	0.0386775724659254	0.0757652518738871	0.0407847231314614
ENSRNOG00000019138	10.3685155206198	8.82265589116081	14.3685630748532	9.29853476349317	9.5946645122585	12.2281184810801	9.6939569410961	16.3377936031702	13.1530109444966	6.35584795287037	10.9846767671202	10.3367862963298	11.2164197500389	15.6449005259176	5.99756615759722	9.72999738261721	12.1901165407652	24.0540860969114	9.9722816711151	11.1821633976967	7.93956032708345	15.5870617037679	10.8723136439028	7.34125016366305
ENSRNOG00000019207	2.96793938694322	2.5047370538465	3.15491122407278	3.55426618372905	1.87810454282507	2.68791458872038	2.21022218256991	4.48840483603577	2.80496487000791	2.32531022665989	2.71861565473877	2.30968485009567	2.82344359225116	3.92102770073122	1.73006716084535	2.20445253199921	2.73027846812091	3.53628218270061	1.54012072140774	2.50634696844926	2.21662851771365	1.89520105083035	3.14425795276632	1.67217364838992
ENSRNOG00000062061	0.038544667362899	0.0373841351320373	0.171462566525694	0.179508393117629	0.0816567192532638	0.265005663676658	0.0387758277643844	0.251350670818003	0.113714792027348	0.0387551704443315	0.110214148165085	0.0378636860671422	0.15470923793157	0.235261662043873	0.0384459369076745	0.152031209103394	0.0384546263115622	0.110508818209394	0.0385030180351934	0.115677552389966	0	0.116032717397776	0.189413129684718	0.0407847231314614
ENSRNOG00000037298	0.154178669451596	0.224304810792224	0.205755079830833	0.0718033572470515	0.0816567192532638	0.0378579519538082	0.0387758277643844	0.0359072386882862	0	0.116265511332995	0.110214148165085	0.0757273721342843	0.116031928448678	0.0392102770073122	0.115337810723024	0	0.0384546263115622	0.147345090945859	0.0385030180351934	0.0771183682599773	0.161209346742811	0.0386775724659254	0.151530503747774	0.0815694462629228
ENSRNOG00000019318	0.77089334725798	0.897219243168896	1.30311550559528	1.65147721668219	0.85739555215927	1.06002265470663	0.930619866345226	1.07721716064859	1.09924298959769	0.891368920219625	0.881713185320681	1.13591058201426	0.850900808623637	1.25472886423399	0.653580927430467	0.988202859172061	0.769092526231243	1.14192445483041	0.539042252492708	0.963979603249716	0.604535050285542	0.773551449318508	1.17436140404525	0.815694462629228
ENSRNOG00000019418	1.92723336814495	1.45798127014946	2.94915614424194	3.05164268299969	2.36804485834465	2.763630492628	1.47348145504661	2.36987775342689	1.44038736567974	1.51145164732893	2.0205927163599	1.96891167549139	1.81783354569595	2.03893440438023	1.34560779176861	1.67234330013733	1.7304581840203	3.16791945533596	1.11658752302061	1.61948573345952	0.846349070399758	1.19900474644369	2.12142705246884	1.87609726404722
ENSRNOG00000019424	5.01080675717687	4.000102459128	3.90934651678583	0.861640286964618	5.02188823407572	1.43860217424471	2.17144635480553	3.26755872063404	2.95658459271104	2.55784124932588	2.42471125963187	3.63491386244565	3.24889399656298	4.86207434890671	4.03682337530582	4.75097528448106	4.38382739951809	3.09424690986303	3.38826558709702	3.54744493995896	3.22418693485622	6.30444431194584	3.86402784556824	4.36396537506637
ENSRNOG00000019442	8.86527349346677	10.990935728819	11.0078967709496	8.14968104754035	7.18579129428721	5.56511893720981	7.2123039641755	7.68414907929325	7.846320649887	8.40987198641994	8.04563281605122	9.8824220635241	7.42604342071538	6.94021903029426	7.49695769699653	9.80601298716891	10.0751120936293	9.908957366109	11.0503661761005	7.75039601012772	9.63225846788296	11.5259165948458	10.2661916289117	9.70676410528781
ENSRNOG00000019532	60.2453150882111	69.6092596158535	60.4234084436547	59.6326881936763	62.5082185883734	53.2282804470544	58.202517474341	63.0531111366306	59.5865510223302	61.5819658360428	64.1446342320796	63.8381747092017	64.823170693328	49.1696873671695	57.2460000555273	60.8124836413576	62.2580399984192	58.4960011055059	63.7995008843155	66.6688293607504	65.3703901042099	68.0338499675628	73.4922943176705	71.5364043725833
ENSRNOG00000031739	0.231268004177394	0.373841351320373	0.342925133051389	0.287213428988206	0.285798517386423	0.605727231260932	0.542861588701382	0.394979625571148	0.568573960136739	0.581327556664973	0.404118543271979	0.378636860671422	0.270741166380248	0.313682216058498	0.192229684538373	0.152031209103394	0.34609163680406	0.0368362727364647	0.192515090175967	0.308473473039909	0.685139723656947	0.348098152193329	0.454591511243323	0.489416677577537
ENSRNOG00000019627	2.23559070704814	4.22440726992022	2.77769357771625	2.94393764712911	2.28638813909139	3.18006796411989	0.814292383052073	2.01080536654403	1.06133805892191	1.78273784043925	1.21235562981594	1.28736532628283	1.62444699828149	1.2939391412413	0.76891873815349	2.24246033427506	1.30745729459311	3.05741063712657	1.46311468533735	1.15677552389966	1.81360515085663	1.39239260877331	1.25012665591914	1.50903475586407
ENSRNOG00000019660	8.55691615456358	6.87868086429487	14.2313930216326	9.37033812074023	7.96153012719322	10.9409481146506	10.9347834295564	7.61233460191667	12.8497714990903	7.90605477064363	15.0258621998399	9.95814943565839	8.08355768192455	5.01891545693596	14.1865507189319	13.5687854124779	5.80664857304589	9.908957366109	6.19898590366614	9.79403276901712	6.28716452296963	13.6145055080057	7.34922943176705	8.97263908892151
ENSRNOG00000019681	13.3364549075631	16.4490194580964	30.2459967351325	13.175916054834	11.1869705376971	10.9030901626968	15.8593135556332	19.5335378464277	20.051708327489	17.9436439157255	15.8340992863839	23.0968485009567	17.0566934819556	14.1156997226324	16.9546581762845	19.574018172062	16.0355791719214	17.6814109135031	17.4803701879778	14.8838450741756	13.8640038198818	18.642589928576	25.9874813927433	18.1899865166318
ENSRNOG00000019812	56.3908483519212	66.1325350485741	52.4332528435574	55.8271102595826	63.8147260964257	53.6068599665925	70.6883340144728	68.5469186559384	63.111709575178	67.5502620844699	72.2270050975192	60.998398254166	66.4089403821266	56.9725324916246	67.2419436515227	57.3537736342554	67.2186867926107	53.3389229224009	64.1460280466323	70.1777151165793	70.0857634964371	52.1373676840674	57.3542956685326	63.0123972381079
ENSRNOG00000019854	14.49279492845	11.0657039990831	12.6539374095963	19.2073980635863	12.4526496861227	12.4174082408491	5.15718509266313	6.28376677045009	6.78498259096508	7.63476857753331	8.96408405076026	6.62614506174988	10.3268416319323	7.17548069233813	10.4572948388875	9.92003639399646	8.49847241485524	8.95121427496092	12.8215050057194	6.786416406878	11.8891893222823	15.0068981167791	7.00828579833456	9.09499325831589
ENSRNOG00000019959	2.38976937649974	1.30844472962131	2.53764598458028	2.2259040746586	1.51064930618538	1.96861350159803	1.31837814398907	1.57991850228459	1.02343312824613	0.852613749775294	1.02866538287413	1.47668375661854	1.89518816466174	1.64683163430711	1.42249966558396	1.3302730796547	1.76891281033186	2.72588418249839	1.61712675747812	1.19533470802965	1.37027944731389	0.734873876852583	1.62895291528857	1.2643264170753
ENSRNOG00000020014	711.341836182301	841.255192876236	660.096588610619	554.788639769344	1042.30719290829	674.855851528586	1441.9179312464	1200.55852554285	1206.85508778624	1328.37222214991	1305.78048941054	1132.31353183789	1053.06710529072	778.520049980184	1057.64772433013	893.677454912025	880.841670292643	602.604585695826	909.710807117515	1322.58001565861	1431.05537103593	915.304752406125	1145.7979040888	1336.31145340233
ENSRNOG00000026572	0.231268004177394	0.373841351320373	0.0685850266102778	0.287213428988206	0.326626877013055	0.227147711722849	1.00817152187399	0.897680967207155	1.28876764297661	0.697593067997968	0.808237086543958	1.17377426808141	0.464127713794711	0.431313047080434	0.538243116707443	0.266054615930939	0.615274020984995	0.478871545574041	0.654551306598288	1.11821633976967	0.443325703542731	0.580163586988881	0.757652518738872	0.448631954446075
ENSRNOG00000026517	68.5324185712344	75.104727480263	79.1471207082606	69.2543380647812	82.3916297265432	71.2865235290209	116.482586604211	105.208209356679	111.743735632207	107.429332471687	112.34495502961	110.902736490659	87.3720421218544	77.0089840423612	94.9230182250484	85.1754849001765	85.1769972801102	60.0431245604375	100.492877071855	114.289421761286	99.8691903071715	99.2079733750987	92.5093725380162	84.3835921589936
ENSRNOG00000020060	15.1095096062564	19.1780613227352	16.5632839263821	14.0734580204221	14.085784071188	13.7045786072786	16.4021751443346	15.9069067389108	18.1564617936999	17.2460508477275	15.9075753851606	21.2036641975996	14.8520868414308	13.8412277835812	17.3006716084535	16.9894876173043	19.9194964293892	16.1342874585715	19.4055210897375	13.534273629626	15.6776089707384	18.0624263415872	18.9413129684718	15.824472575007
ENSRNOG00000048733	41.8980534234712	42.3936092397303	43.2771517910853	39.061026342396	36.1330982695692	33.3528556713051	33.0370052552555	36.4099400299222	35.3653003205052	37.0886981152253	31.6314605233794	37.030684973665	38.174504459615	27.8000863981844	43.4439087056722	40.9344030510888	35.7628024697528	38.0150334640316	40.3896659189179	37.0553759489191	34.8615212331329	40.5727735167558	39.4736962262952	38.8678411442827
ENSRNOG00000020148	0.77089334725798	2.46735291871446	1.95467325839292	1.93869064567039	1.30650750805222	2.34719302113611	1.27960231622469	0.897680967207155	0.947623266894565	1.4726964768846	1.28583172859266	1.24950164021569	0.850900808623637	0.509733601095059	1.42249966558396	2.09042912517167	0.846001778854368	1.17876072756687	2.88772635263951	1.07965715563968	1.73300047748522	3.05552822480811	1.66683554122552	1.22354169394384
ENSRNOG00000020191	16.1887602924176	23.1033955115991	17.8663994319774	21.8282206031037	27.4774860287233	25.8191232324972	42.8472896796448	43.411851574138	38.9283638040287	40.9642151596584	46.9144890689379	38.6966871606193	31.6380391570061	30.7016468967255	26.4892505293877	21.322377076751	31.6481574544157	20.296786277792	28.3767242919376	40.3329065999681	34.9421259065043	20.5764685518723	29.2075045973835	26.3877158660555
ENSRNOG00000020289	18.8868870078205	27.2904186463873	24.5534395264795	20.1049400291744	21.1082619269687	20.329720199195	28.1124751291787	27.8640172221101	28.2770782841338	27.2061296519207	27.8841794857666	29.0035835274309	24.2893503552566	20.8990776448974	23.4904674505891	25.5032353270943	25.649235749812	25.8590634609982	27.1831307328466	25.1791472368826	24.2217043481074	27.8865297479322	29.0559740936357	25.4904519571634
ENSRNOG00000020318	16.3814836292321	16.7107084040207	14.5057331280738	13.175916054834	16.6579707276658	13.9317263190014	19.8532238153648	18.6358568792205	17.8911272789694	19.0675438586111	18.2220724966274	16.6221581834754	19.2999774319634	18.1151479773782	20.7992518670519	16.9894876173043	19.1888585294695	14.9555267310047	15.9017464485349	20.552045141284	18.982400578966	18.2558142039168	17.1608295494354	19.2503893180498
ENSRNOG00000020358	49.5684422286881	57.9080253195258	62.5152517552682	54.3910431146415	57.567987073551	54.47759286153	54.169831386845	63.5558124782666	52.4604240552831	55.4974040762828	56.5398580086887	55.0159358555576	66.0221672872977	55.3257008573175	52.0557985729913	51.3865486769472	67.103322913676	66.0106007437447	46.78116691276	54.5998047280639	51.7078979677567	45.3301149300646	53.9069767082707	54.3252512111066
ENSRNOG00000020363	23.2424344198281	26.991345565331	28.874296202927	22.941172640433	30.4579562814674	26.5005663676658	30.86555890045	31.741999000445	29.8690853725167	32.1280362983508	32.5866498074769	30.1394941094452	35.6991566527099	28.7411330463598	31.4487763904777	25.9213211521287	38.0700800484465	29.5795270073812	26.1435492458963	32.6210697739704	37.1184520875323	26.8809128638182	27.502786430221	30.3030492866758
ENSRNOG00000053084	2.96793938694322	2.61688945924261	3.56642138373445	3.44656114785847	4.77691807631593	4.01294290710367	5.54494337030697	5.81697266750236	6.14059876947678	4.26306874887647	5.40049326008917	4.12714178131849	5.99498296984835	5.4502285040164	4.15216118602885	2.28046813655091	6.19119483616151	3.64679100091001	3.08024144281547	5.28260822580845	5.40051311588417	2.2819767754896	2.84119694527077	4.48631954446075
ENSRNOG00000026243	57.2773757012679	60.4875306436364	57.4399597861077	46.7439855678306	63.0798156231463	52.6604111677473	62.3127552173658	62.9094821818774	61.6713222094983	67.1627103800266	56.6133341074654	63.118764673926	70.7021217347277	60.8543499153485	61.0137018724794	60.3943978163232	65.1036823454748	55.7332806502711	65.1471065155473	62.1959640016717	69.561833119523	59.5247840250592	66.7870695268315	72.1481752195552
ENSRNOG00000020443	0.077089334725798	0.0747682702640747	0.171462566525694	0.215410071741155	0.204141798133159	0.378579519538082	0.271430794350691	0.28725790950629	0.227429584054696	0.155020681777326	0.183690246941809	0.189318430335711	0.116031928448678	0.274471939051185	0.192229684538373	0.114023406827545	0.153818505246249	0.331526454628182	0.11550905410558	0.192795920649943	0.120907010057108	0.193387862329627	0.189413129684718	0.122354169394384
ENSRNOG00000026163	2.00432270287075	1.83182262146983	3.15491122407278	3.05164268299969	2.32721649871802	2.61219868481277	2.90818708232883	3.94979625571148	3.29772896879309	2.2090447153269	3.23294834617583	3.1426859435728	2.90079821121695	3.5289249306581	2.15297246682977	2.16644472972336	3.42246174172903	3.35210081901829	1.57862373944293	3.16185309865907	2.21662851771365	1.50842532617109	2.99272744901854	2.16159032596745
ENSRNOG00000026109	73.0421446526936	73.048600048001	84.5310452971674	66.5258104893933	55.6082258114726	57.6576608256499	33.8512976383076	39.2825191249851	37.6395961610521	41.2355013527688	37.7299767218475	43.5432389772135	48.4239914725815	46.97391185476	48.5956642513006	67.0837710168726	48.7989207893724	62.1059558336795	62.1823741268374	41.4125637556078	39.1738712585031	63.6632842789132	57.1648825388479	44.7408412752132
ENSRNOG00000020486	4.62536008354788	6.09361402652209	7.23572030738431	5.02623500729361	6.12425394399478	4.88367580204126	6.04902913124397	6.2478595317618	6.17850370015256	6.74339965731369	6.4291586429633	6.58828137568273	6.8072064689891	5.60706961204564	5.80533647305885	5.62515473682558	5.49901156255339	5.85696736509789	5.35191950689189	5.59108169884836	5.15869909576996	7.54212663085545	6.25063327959569	5.66907651527313
ENSRNOG00000043388	100.061956474086	105.909254829062	88.8519019736149	82.825172584474	123.464959510935	110.128782233628	126.098991889778	116.662618498242	116.860901273438	147.734709733792	124.358297179604	122.678342857541	137.304448664269	117.748461852959	122.604092798574	95.7036461305865	142.935846000077	95.1480924782883	114.777496762912	136.53807100429	147.587156943044	115.684619245583	112.321985903038	139.932385064044
ENSRNOG00000056946	88.9610922735709	87.6284127494955	81.5133041263152	78.7682829000155	88.2709135127782	78.5552503041521	83.6006846600128	87.6854768767949	83.0876080413154	89.6407092377388	83.2484199140277	82.0506077074971	97.6602064443038	81.7534275602459	89.886600490143	83.0090401704531	97.0594768103829	93.1589337505192	77.5065753048444	77.9666703108371	90.8011645528884	81.1068694610456	83.1902465575281	104.408891216541
ENSRNOG00000037247	38.4290333608103	31.6643624568356	31.9606224003895	28.5777361843265	32.3768891839191	28.8856173407557	22.8389625532224	28.3667185637461	24.3728704245282	24.4157573799289	24.4675408926489	25.4065333510524	30.9031702768312	26.9374603040235	27.2581692675412	29.8741325888169	27.495057812767	30.9424690986303	29.9553480313805	29.9604860690012	28.2519380166776	36.821048987561	30.912222764546	28.7532298076803
ENSRNOG00000059408	14.0688035874581	15.3274954041353	17.6949368654517	11.0577170160459	15.3922915792402	16.1653454842761	26.9104244684828	27.4331303578507	26.3060218889931	27.6324365268084	25.2390399298045	22.642484268151	21.620616000937	21.6832831850436	18.2233740942377	14.1389024466156	21.3807722292286	23.6120508240739	17.0953400076259	20.7448410619339	24.8665417350786	14.6974775370517	23.525110706842	22.6355213379611
ENSRNOG00000020517	14.9553309368048	15.5144160797955	13.1683251091733	12.1706690533752	18.3319334723577	11.8873969134958	19.1164830878415	18.312691731026	19.521039298028	19.2225645403884	19.801808620327	17.6823413933554	20.6923605733475	14.9391155397859	21.0683734254056	15.2791365148911	18.9581307716001	12.6716778213439	16.517794737098	18.8168818554345	21.0781220866226	19.184075943099	17.9942473200482	23.247292184933
ENSRNOG00000020543	24.2831404386264	35.1037028889831	22.0500860552043	24.6285515357387	28.4573666597624	25.4784016649129	28.2675784402362	31.8856279551981	28.0875536307549	31.8955052756849	34.2766000793415	29.4200840741695	32.2181987992495	29.015604985411	29.8724929772631	29.5320623683343	31.9173398385966	30.7214514622116	25.2579798310869	33.1608983517902	25.9950071622783	26.6875250014885	26.6693686596083	27.3257644980791
ENSRNOG00000043007	35.1527366349639	30.991448024459	45.2318250494782	38.4506978057961	26.3342919591776	29.3399127642014	21.5205844092334	32.3165148194576	23.5768668803368	19.3388300517214	23.2184472134446	24.497804885441	35.1576743199494	26.623778087965	21.6450624790207	29.9501481933686	29.6100622599029	45.0875978294328	26.1435492458963	22.3643267953934	22.0453781670794	35.3126236613899	26.5557207817974	23.4104310774588
ENSRNOG00000020583	107.038541266771	79.1795982096551	112.342273587635	118.152424350023	127.588623833225	87.7925905808813	89.1844038580842	96.0518634911656	92.9807949476947	107.468087642131	135.342973946725	84.5496109879284	182.982351163565	81.7142172832386	142.288412495303	75.0654094948008	95.4443825052973	103.288908753047	96.3730541420892	117.412715675815	128.846570384192	99.0919406577009	106.336531005001	147.395989397101
ENSRNOG00000020595	457.139754923982	449.992834584333	472.310785751678	454.371644659342	373.007893548909	396.107751292696	320.133234022758	335.876310690229	342.622668378399	308.801198100434	349.856444325369	340.811038290347	338.542489903759	336.933910323834	388.919097758035	435.341367267569	370.164232875097	459.900865114762	344.101472180524	345.683085725348	308.998015369283	460.843275931501	361.438134064379	338.268493652341
ENSRNOG00000052300	0.154178669451596	0.149536540528149	0.102877539915417	0.0359016786235258	0.0408283596266319	0.151431807815233	0	0.0718144773765724	0	0	0.0367380493883617	0.0757273721342843	0.0386773094828926	0.0784205540146244	0.076891873815349	0.228046813655091	0.115363878934687	0.0368362727364647	0.0770060360703869	0.0385591841299887	0.0403023366857028	0.0773551449318508	0.113647877810831	0.203923615657307
ENSRNOG00000062298	667.97908539904	705.513398211809	733.928369756583	732.753260706161	655.376828726695	578.128784286606	610.951942255641	608.914953675957	650.97927942589	541.991058663977	641.997413061621	619.487767744513	560.666278264011	556.354620456753	650.889711846929	690.145673724857	630.617416883308	794.926765652908	595.10264675195	608.618162307741	565.804504730581	713.678567141256	589.870368464148	588.441985340725
ENSRNOG00000020618	2.23559070704814	0	0.994482885849028	0.359016786235258	0	0	1.55103311057538	0.143628954753145	0	0.50381721577631	0	2.08250273369282	0.580159642243389	1.52920080328518	0	0.874179452344515	0.499910142050308	0.184181363682323	0	2.27499186366933	1.32997711062819	2.16594405809182	1.21224402998219	0
ENSRNOG00000055560	0	0.112152405396112	0.102877539915417	0.107705035870577	0	0	0.116327483293153	0	0.15161972270313	0	0.0734760987767235	0.0757273721342843	0	0.0784205540146244	0.0384459369076745	0	0.115363878934687	0.184181363682323	0.154012072140774	0	0.0403023366857028	0.0386775724659254	0	0.203923615657307
ENSRNOG00000056212	3.39193072793511	5.6076202698056	5.28104704899139	4.81082493555245	5.6343136284752	5.30011327353315	8.25925131381388	8.68955176256526	9.93109183705504	5.58074454398374	8.96408405076026	7.11837298062273	3.90640825777215	4.70523324087746	5.26709335635141	4.56093627310182	4.15309964164871	5.96747618330728	5.96796779545498	7.51904090534779	5.88414115611261	6.65254246413917	7.57652518738871	6.11770846971921
ENSRNOG00000020623	109.235587306456	151.480515555015	113.679681606535	107.561429156083	139.224706326815	115.693901170838	174.762655734081	156.51965344224	161.399194817482	183.350711372132	158.487945061392	167.887584021708	192.690355843771	136.451763985446	150.823410488807	133.521409395056	166.200894918572	113.124193573683	178.769512737403	164.300683577882	185.551958100976	151.616084066428	169.524751067823	178.06610119196
ENSRNOG00000020634	9.09654149764416	10.1311006207821	9.22468607908236	9.08312469175202	9.06389583711228	7.45801653490022	13.0286781288332	12.8547914504065	12.546532053684	13.4867993146274	12.7481031377615	14.5775191358497	11.2937743690046	10.0770411908792	9.99594359599537	10.6801924395134	10.536567609368	7.73561727465759	12.0514446450155	13.3800368931061	12.5340267092536	12.4928559064939	13.6756279632366	12.0722780469126
ENSRNOG00000025378	0.154178669451596	0.299073081056299	0.240047593135972	0.466721822105835	0.285798517386423	0.302863615630466	0.271430794350691	0.466794102947721	0.265334514730478	0.232531022665989	0.404118543271979	0.265045802469995	0.15470923793157	0.35289249306581	0.346013432169071	0.380078022758485	0.384546263115622	0.368362727364647	0.231018108211161	0.462710209559864	0.322418693485622	0.232065434795552	0.227295755621661	0.244708338788768
ENSRNOG00000020686	0.038544667362899	0.0373841351320373	0.0342925133051389	0.107705035870577	0.0816567192532638	0.0757159039076165	0.155103311057538	0.215443432129717	0	0.116265511332995	0	0.113591058201426	0.0386773094828926	0.0392102770073122	0.0384459369076745	0	0.115363878934687	0.147345090945859	0	0.115677552389966	0.0403023366857028	0.0386775724659254	0.0378826259369436	0.0407847231314614
ENSRNOG00000020695	8.82672882610387	8.29927799931229	13.3054951623939	10.0883716932107	7.6757316098068	10.9788060666044	13.6103155452989	16.5173297966117	11.9400531628715	13.0992476101841	13.1154836316451	12.3814253439555	11.8352567017651	12.6649194733618	10.2650651543491	6.08124836413576	12.4208442986346	13.3347307306002	9.66425752683355	13.8427471026659	8.14107201051196	7.54212663085545	10.9480788957767	9.78833355155074
ENSRNOG00000020699	3.16066272375772	3.25241975648725	5.79543474856847	8.11377936891683	3.55206728751697	6.20870412042455	4.18778939855352	4.73975550685378	4.96554591852752	5.11568249865176	5.76787375397279	3.36986805997565	6.22704682674571	2.07814468138755	5.11330960872071	3.11663978661958	2.99946085230185	3.05741063712657	3.65778671334338	3.70168167647891	5.40051311588417	4.83469655824068	2.68966644152299	3.42591674304276
ENSRNOG00000025220	0.346902006266091	0.0373841351320373	0.102877539915417	0.287213428988206	0.244970157759791	0.265005663676658	0.271430794350691	0.143628954753145	0.0758098613515652	0.0775103408886631	0.367380493883617	0.151454744268569	0.386773094828926	0.156841108029249	0.192229684538373	0.114023406827545	0.0769092526231243	0.405199000101112	0.0770060360703869	0.192795920649943	0.120907010057108	0.232065434795552	0.303061007495549	0.0407847231314614
ENSRNOG00000037219	1.65742069660466	1.12152405396112	3.53212887042931	1.97459232429392	2.12307470058486	2.27147711722849	1.78368807716168	2.15443432129717	1.81943667243756	1.27892062466294	2.24102101269007	1.77959324515568	1.27635121293546	2.54866800547529	1.65317528703	1.78636670696488	2.73027846812091	3.27842827354536	0.924072432844643	1.77372246997948	1.61209346742811	1.08297202904591	1.70471816716246	1.30511114020676
ENSRNOG00000020714	51.7654882683733	55.7771296169997	43.7572469773572	43.7641462420779	61.6916513958408	47.3981558461679	72.2005912972838	71.2758687962481	72.4363225214205	62.5120899267068	65.1732996149537	76.2196000531572	54.6897156088101	56.5020091675369	70.9711995315671	71.7587306968019	66.7956859031835	45.345451738588	50.1309294818219	59.4968211125725	61.9043891492395	88.7650288092988	68.2266093124354	66.8869459355967
ENSRNOG00000020719	2.11995670495944	2.16827983765817	1.71462566525694	1.07705035870577	2.00058962170496	1.74146578987518	2.01634304374799	2.40578499211518	2.00896132581648	1.16265511332995	1.2490936792043	2.00677536155853	1.93386547414463	2.07814468138755	1.69162122393768	2.39449154337846	2.26882295238217	1.65763227314091	1.00107846891503	1.61948573345952	1.85390748754233	2.55271978275108	2.50025331183828	2.16159032596745
ENSRNOG00000020731	3.12211805639482	1.98135916199798	3.46354384381903	3.66197121959963	2.98047025274413	4.01294290710367	2.09389469927676	2.11852708260889	1.62991201905865	2.17028954488257	2.42471125963187	1.4388200705514	2.12725202155909	2.39182689744604	1.9607427822914	2.4324993456543	2.76873309443248	3.86780863732879	1.96365391979487	1.96651839062942	2.01511683428514	2.01123376822812	2.04566180059495	2.16159032596745
ENSRNOG00000020746	0.192723336814495	0.411225486452411	0.411510159661667	0.323115107611732	0.163313438506528	0.227147711722849	0.0775516555287688	0.179536193441431	0.15161972270313	0.193775852221658	0.183690246941809	0.113591058201426	0.348095785346033	0.313682216058498	0.269121558353722	0.266054615930939	0.269182384180935	0.405199000101112	0.0385030180351934	0.231355104779932	0.120907010057108	0.154710289863702	0.189413129684718	0.203923615657307
ENSRNOG00000020763	302.88399613766	245.87545676341	297.727600515216	292.526877424488	324.62628739135	327.584858256303	329.904742619383	307.258241455665	303.201540475585	356.237526724295	312.934704690065	294.200840741695	317.927483949377	316.426935449009	339.054717588781	281.941877282244	330.517513147877	253.50722897235	279.262389809258	302.612477052151	327.617694918078	265.444179833646	294.12070777443	342.917952089327
ENSRNOG00000020779	0.077089334725798	0.336457216188336	0.205755079830833	0.179508393117629	0.408283596266319	0.151431807815233	0.34898244987946	0.394979625571148	0.341144376082043	0.426306874887647	0.330642444495256	0.302909488537137	0.270741166380248	0.784205540146244	0.42290530598442	0.570117034137727	0.34609163680406	0.257853909155253	0.423533198387128	0.385591841299887	0.523930376914136	0.116032717397776	0.227295755621661	0.28549306192023
ENSRNOG00000020783	0.308357338903192	0.710298567508709	0.274340106441111	0.143606714494103	0.571597034772847	0.189289759769041	0.155103311057538	0.251350670818003	0.113714792027348	0.310041363554652	0.330642444495256	0.113591058201426	0.425450404311819	0.431313047080434	0.153783747630698	0.418085825034333	0.461455515738746	0.515707818310506	0.11550905410558	0.424151025429875	0.241814020114217	0.116032717397776	0.151530503747774	0.57098612384046
ENSRNOG00000047040	0.154178669451596	0.299073081056299	0.548680212882222	0.179508393117629	0.244970157759791	0.151431807815233	0.34898244987946	0.143628954753145	0.758098613515652	0.271286193110321	0.257166345718532	0.227182116402853	0.0386773094828926	0.509733601095059	0.115337810723024	0.266054615930939	1.88427668926655	0.589380363783435	0.269521126246354	0.192795920649943	0.201511683428514	0.0773551449318508	0.0757652518738871	0.244708338788768
ENSRNOG00000020793	30.0648405430612	36.7486048347927	46.5349405550735	26.7108488959032	21.2715753654752	22.7147711722849	25.1655122190855	27.0022434935912	27.2536451558877	26.1984952203681	23.9164701518235	31.4647231217951	24.0186091888763	22.6635401102265	26.7583720877415	34.9291702915048	26.7644199128473	29.17432800728	33.6131347447239	26.0660084718723	24.1814020114217	40.4954183718239	37.4280344257003	27.6520422831308
ENSRNOG00000020812	10.7154175268859	20.1500488361681	14.0942229684121	10.5909951939401	15.637261737	14.61316945417	25.8634771188444	24.7400874562292	21.9469548612781	25.4233918114815	23.1082330652795	24.232759082971	24.134641117325	19.4482973956269	15.4937125737928	16.4953861877182	27.4181485601438	14.9923630037411	24.4494164523478	24.7549962114527	23.1738435942791	17.134164602405	20.0399091206432	17.945278177843
ENSRNOG00000020843	468.394797793949	665.699294296189	496.658470198327	558.953234489673	633.247857809061	574.910858370532	750.816353001775	642.38050013344	682.175037372059	787.388797917484	808.126872395793	771.737649420491	733.94062474737	619.796848654584	749.119080646038	603.829954756405	839.426037755091	483.328734575153	775.566292282901	670.929803861803	800.122290221257	653.612297101673	610.55428222572	683.103327728847
ENSRNOG00000020876	50.1466122391316	66.1699191837061	51.4387699577083	38.1275826981844	53.1585242338747	42.1737584765424	56.0698469472999	55.1535186252076	58.9800721315177	60.7681072567119	58.7441409719904	58.3479402294661	66.1768765252292	52.8946636828642	60.706134377218	56.3275629728075	58.4125773672629	47.5556281027759	74.0028006636418	62.1574048175417	64.7658550539244	67.2602985182443	71.4845151430125	68.3551959683293
ENSRNOG00000020883	1.58033136187886	2.09351156739409	1.95467325839292	1.36426378769398	2.36804485834465	2.61219868481277	6.20413244230151	5.60152923537265	5.11716564123065	4.76688596465278	6.02504009969132	4.16500546738564	2.93947552069984	3.13682216058498	3.07567495261396	2.09042912517167	3.11482473123654	2.43119400060667	2.57970220835796	6.36226538144813	4.43325703542731	2.63007492768293	3.78826259369436	4.40475009819783
ENSRNOG00000020927	0.154178669451596	0.261688945924261	0.137170053220556	0.143606714494103	0.285798517386423	0.0757159039076165	0.271430794350691	0.251350670818003	0.15161972270313	0.0387551704443315	0.146952197553447	0.151454744268569	0.15470923793157	0.0392102770073122	0.115337810723024	0	0.153818505246249	0.184181363682323	0.231018108211161	0.231355104779932	0.161209346742811	0	0.113647877810831	0.326277785051691
ENSRNOG00000020889	242.52304704736	271.408821058591	205.309277157867	214.943349919049	296.128092371961	224.951950509529	338.047666449903	324.924602890302	325.754974227676	342.711972239224	320.245576518349	294.6552049745	369.290950942659	268.159084453008	278.23324540084	260.049383171355	324.287863685404	241.42493151479	312.721512481841	310.439991430539	342.690768838531	284.898998784007	281.164849703995	345.161111861558
ENSRNOG00000020938	163.622112955506	254.286887168118	225.850492627645	142.96048427888	130.895720962982	94.3041583169363	18.1470873937319	16.9841238995594	18.8766554765397	16.8584991432842	19.8385466697153	18.3260240564968	79.7139348442416	106.103009581787	119.835985341221	125.805825533058	127.553995475452	269.015299794402	32.4580442036681	21.0147553508438	31.4358226148482	26.8809128638182	21.8961577915534	42.1714037179311
ENSRNOG00000020942	8.71109482401517	9.38341791814137	7.02996522755347	8.76000958414029	5.87928378623499	8.290891477884	4.38166853737544	6.46330296389152	5.42040508663691	5.61949971442807	4.33508982782668	4.50577864198992	7.34868880174959	7.68521429343319	5.42087710398211	6.91742001420443	6.49883184665401	10.7930279117842	6.89204022829963	4.85845720037857	7.05290891999799	6.34312188441177	3.97767572337908	4.44553482132929
ENSRNOG00000020949	0.077089334725798	0.112152405396112	0.0685850266102778	0.215410071741155	0.122485078879896	0.189289759769041	0.116327483293153	0.0718144773765724	0.303239445406261	0.193775852221658	0.0734760987767235	0.378636860671422	0.232063856897356	0.156841108029249	0.076891873815349	0.076015604551697	0.34609163680406	0.110508818209394	0.0770060360703869	0.385591841299887	0.241814020114217	0	0.0757652518738871	0.163138892525846
ENSRNOG00000020956	7.20785279686211	8.67311935063266	11.350821904001	8.76000958414029	7.96153012719322	7.45801653490022	9.50007780227418	12.1007394379525	9.70366225300034	9.68879261108288	10.1029635817995	10.1474678659941	8.81842656209951	9.88098980584267	8.53499799350374	8.7037867211693	9.99820284100617	9.83528482063607	9.51024545469278	10.218183794447	7.97986266376915	9.05055195702655	10.2661916289117	8.52400713447543
ENSRNOG00000020990	0.115634002088697	0.373841351320373	0.171462566525694	0.25131175036468	0.122485078879896	0.113573855861425	0.271430794350691	0.143628954753145	0.113714792027348	0.193775852221658	0.183690246941809	0.151454744268569	0.15470923793157	0.0784205540146244	0.192229684538373	0.152031209103394	0.153818505246249	0.184181363682323	0.231018108211161	0.269914288909921	0.282116356799919	0.116032717397776	0.227295755621661	0.163138892525846
ENSRNOG00000020995	1.00216135143537	2.57950532411058	2.33189090474945	1.79508393117629	1.10236570991906	1.3628862703371	1.43470562728222	1.40038230884316	2.16058104851961	1.39518613599594	1.02866538287413	1.96891167549139	1.81783354569595	1.68604191131442	3.26790463715233	4.33288945944673	1.38436654721624	2.28384890966081	2.3486841001468	1.07965715563968	1.4508841206853	3.98378996399032	2.61390118964911	1.7945278177843
ENSRNOG00000024678	0	0.112152405396112	0.0685850266102778	0.107705035870577	0.0408283596266319	0.0378579519538082	0.116327483293153	0.0718144773765724	0.113714792027348	0.116265511332995	0.110214148165085	0.151454744268569	0.0386773094828926	0.0392102770073122	0	0.152031209103394	0.0769092526231243	0.0736725454729294	0.192515090175967	0.154236736519955	0.120907010057108	0.193387862329627	0.151530503747774	0
ENSRNOG00000021004	18.0389043258367	12.8975266205529	19.9239502302857	15.4377218081161	12.085194449483	13.6667206553248	8.9572162135728	10.9517077999273	10.120616490434	10.9289580653015	9.95601138424603	10.1474678659941	13.9238314138413	11.174928947084	11.4184432615793	13.1126917851677	13.612937714293	19.339043186644	11.7819235187692	8.90717153402738	11.4055612820539	12.3768231890961	8.94029972111868	11.582861369335
ENSRNOG00000024580	0.38544667362899	0.485993756716485	0.720142779407917	0.215410071741155	0.530768675146215	0.492153375399507	1.27960231622469	1.75945469572602	1.78153174176178	0.542572386220642	1.21235562981594	1.24950164021569	0.464127713794711	0.862626094160868	0.807364675061165	0.684140440965273	0.807547152542806	0.810398000202223	0.308024144281548	1.19533470802965	0.403023366857028	1.70181318850072	1.43953978560386	0.489416677577537
ENSRNOG00000021011	3.8930114036528	9.19649724248118	1.88608823178264	1.86688728842334	6.81833605764753	2.80148844458181	6.28168409783028	8.29457213699411	6.33012342285569	6.47211346420337	4.51878007476849	7.30769141095844	3.59698978190901	6.78337792226501	5.26709335635141	11.8964421123406	7.19101512026213	3.72046354638293	13.5145593303529	5.0898123051585	3.98993133188458	7.65815934825323	4.16708885306379	1.99845143344161
ENSRNOG00000021014	0.038544667362899	0.485993756716485	0.137170053220556	0.143606714494103	0.449111955892951	0.0757159039076165	0.0387758277643844	0.143628954753145	0.0379049306757826	0.0387551704443315	0.110214148165085	0	0	0.0392102770073122	0.269121558353722	0.380078022758485	0.0384546263115622	0.147345090945859	0.154012072140774	0.154236736519955	0	0.154710289863702	0.0378826259369436	0.0815694462629228
ENSRNOG00000021016	0.077089334725798	0.0747682702640747	0.0685850266102778	0.215410071741155	0.122485078879896	0.265005663676658	0.232654966586306	0	0.0379049306757826	0.0387551704443315	0.0367380493883617	0.113591058201426	0.0386773094828926	0.156841108029249	0.153783747630698	0.076015604551697	0.192273131557811	0.0736725454729294	0.0385030180351934	0.0385591841299887	0.120907010057108	0.0386775724659254	0.0378826259369436	0.0815694462629228
ENSRNOG00000021017	6.35987011487833	3.88795005373188	6.13835988161986	8.86771462001087	4.65443299743604	6.62514159191644	7.17352813641112	7.46870564716353	5.8752642547463	4.88315147598577	5.76787375397279	5.37664342153419	6.38175606467728	6.31285459817726	5.03641773490536	3.87679583213655	6.42192259403088	7.58827218371173	3.77329576744896	6.09235109253821	4.55416404548441	2.63007492768293	3.2200232046402	5.3835834533529
ENSRNOG00000021027	10.7154175268859	11.5890818909316	10.6649716378982	10.9500119801754	13.5141870364152	13.5910047514172	28.7716642011732	25.4582322299949	23.6147718110126	20.0364231197194	30.6395331898937	22.6046205820839	15.0067960793623	15.0959566478152	15.2630369523468	13.302730796547	18.6120391347961	13.9977836398566	11.2813842843117	27.107106443382	18.2972608553091	10.9457530078569	18.2215430756699	13.9075905878283
ENSRNOG00000021032	59.5900557430418	80.8245001554647	67.2476185913774	45.7028368877483	69.1224128478878	48.3446046450131	67.8189227599083	65.2075454579277	71.7540337692564	72.704699753566	72.2270050975192	77.0147374605671	82.7307649839073	57.2077941536685	68.4337676956606	77.8779868632136	66.488048892691	53.4125954678738	79.1622050803577	73.4938049517584	76.3326256827211	82.4219069248871	79.4398665897707	80.345904568979
ENSRNOG00000021035	361.895881870259	393.879247751145	406.572037745727	344.404803035483	301.313294044543	267.201424889979	256.153118211523	289.663694498405	281.102965891604	250.862218286158	271.237018634275	296.359070847522	262.850995245738	241.848988581102	325.291072175834	372.362438896488	306.406462450527	366.189387273196	296.781263015271	262.318129636313	244.756090692273	391.803809079824	336.738661953491	270.769776869772
ENSRNOG00000021039	24.051872434449	17.9070007282459	14.1628079950224	13.175916054834	23.068023189047	11.8873969134958	16.8674850775072	15.9428139775991	16.9435040120748	16.0446405639533	13.7032924218589	18.8939793475039	10.1721323940008	12.2728167032887	18.9922928323912	24.0969466428879	14.6127579983936	9.31957700232557	20.8301327570396	15.7321471250354	17.088190754738	18.2171366314509	17.8427168163004	17.9044934547116
ENSRNOG00000021037	0.269812671540293	0.112152405396112	0.205755079830833	0.179508393117629	0.0408283596266319	0.0378579519538082	0.0775516555287688	0	0	0	0.0367380493883617	0.0757273721342843	0	0.0784205540146244	0.0384459369076745	0.190039011379242	0.0384546263115622	0.0736725454729294	0	0.0385591841299887	0.0403023366857028	0.193387862329627	0.151530503747774	0.0407847231314614
ENSRNOG00000021046	21.8933710621266	29.047472997593	43.0371041979493	15.7249352371043	13.4733586767885	7.72302219857688	9.6939569410961	10.2694702648499	25.2446838300712	10.0375891450819	7.71499037155596	32.9035431923465	7.07794763536935	6.90100875328695	19.7612115705447	59.5202183639787	6.46037722034244	14.9923630037411	33.3821166365127	9.8711511372771	9.06802575428313	123.652199173564	88.3422836849524	21.4527643671487
ENSRNOG00000021048	0.847982681983778	0.598146162112597	0.857312832628472	1.14885371595282	0.612425394399478	1.47646012619852	0.581637416465766	0.538608580324293	0.758098613515652	0.697593067997968	0.698022938378873	0.757273721342843	0.928255427589422	1.09788775620474	0.576689053615118	0.570117034137727	0.730637899919681	1.28926954577626	0.385030180351934	0.694065314339796	0.483628040228433	0.425453297125179	0.606122014991097	0.489416677577537
ENSRNOG00000021051	47.7568428626318	48.8984487527048	39.745022920656	46.9952973181952	43.4005462831097	43.233781131249	43.1574963017599	43.3041298580732	42.2639977034976	44.6847115223143	44.1958734141992	45.5121506527049	45.6779024992962	39.9944825474584	45.4815433617789	43.7849882217775	40.3773576271403	43.5773106472377	44.4709858306484	39.2918086284584	41.9144301531309	42.1972315603246	40.5722923784666	46.5761538161289
ENSRNOG00000021056	7.7860228073056	8.89742416142489	6.00118982839931	7.68295922543451	4.00117924340993	3.55864748365797	3.60615198208775	3.51890939145205	4.81392619582439	3.29418948776818	3.26968639556419	5.41450710760133	2.78476628276827	3.48971465365079	3.46013432169071	7.14546682785952	2.49955071025154	9.68793972969022	6.23748892170134	2.50634696844926	2.37783786445646	4.91205170317253	4.88685874586572	3.95611814375176
ENSRNOG00000021058	18.3472616647399	18.2808420795663	15.7745561203639	17.7354292400217	14.6165527463342	12.833845712341	10.5858009796769	10.7362643677976	9.58994746097299	11.8978373264098	9.11103624831371	10.6775594709341	13.1116079147006	11.5278214401498	15.9550638166849	13.8728478306847	14.5743033720821	15.5817433675246	14.5156377992679	11.3749593183467	12.6952360559964	16.089870145825	12.5770318110653	13.255035017725
ENSRNOG00000021063	2.00432270287075	1.94397502686594	1.81750320517236	1.68737889530571	1.95976126207833	2.15790326136707	1.86123973269045	2.29806327605032	1.66781694973443	1.66647232910626	1.98385466697153	1.40095638448426	1.46973776034992	2.15656523540217	1.53783747630698	1.55831989330979	2.03809519451279	2.57853909155253	1.30910261319658	2.46778778431927	2.61965188457068	1.46974775370517	2.00777917465801	1.71295837152138
ENSRNOG00000021082	140.148410531501	140.340043285668	158.671459062878	139.837038238633	160.945393648183	125.801974342505	152.389003114031	156.447838964863	160.565286342615	154.24557836844	160.765704123471	155.506158677753	148.211449938444	146.136702406253	157.820571006004	151.879177894291	160.624974103395	130.437241759821	154.012072140774	165.071867260481	160.685416365897	181.359137292724	162.819526276983	166.972656500203
ENSRNOG00000021093	0.501080675717687	0.373841351320373	0.240047593135972	0.25131175036468	0.285798517386423	0.567869279307123	0.310206622115075	0.359072386882862	0.454859168109391	0.387551704443315	0.22042829633017	0.340773174604279	0.464127713794711	0.35289249306581	0.384459369076745	0.152031209103394	0.423000889427184	0.184181363682323	0.11550905410558	0.347032657169898	0.443325703542731	0.232065434795552	0.492474137180266	0.326277785051691
ENSRNOG00000021096	3.31484139320931	3.1028832159591	4.93812191594	4.09279136308194	5.02188823407572	3.55864748365797	5.66127085360012	5.56562199668436	6.17850370015256	5.89078590753839	6.24546839602149	5.37664342153419	5.53085525605364	5.25417711897984	5.11330960872071	3.45871000710221	5.19137455206089	4.45718900111223	3.23425351495625	5.59108169884836	4.19144301531309	4.5639535509792	5.11415450148738	4.97573622203829
ENSRNOG00000021104	21.5850137232234	30.8419114839308	24.1762218801229	27.177570718009	21.516545523235	24.5698108180215	14.8123662059948	17.9895265828314	15.1998772009888	15.4633130072883	16.4953841753744	15.9406118342668	19.1065908845489	19.2522460105903	16.0704016274079	20.3721820198548	20.4194065714395	29.3585093709624	18.9434848733152	15.6550287567754	15.4357949506242	19.184075943099	14.6605762375972	15.9876114675329
ENSRNOG00000021109	0.269812671540293	0.336457216188336	0.514387699577083	0.502623500729361	0.326626877013055	0.265005663676658	0.659189071994535	0.430886864259434	0.454859168109391	0.50381721577631	0.551070740825426	0.53009160493999	0.386773094828926	0.431313047080434	0.42290530598442	0.266054615930939	0.307637010492497	0.515707818310506	0.346527162316741	0.462710209559864	0.241814020114217	0.232065434795552	0.227295755621661	0.407847231314614
ENSRNOG00000028781	81.9845074808862	55.9266661575279	57.7142998925488	49.9392349653243	94.721794333786	64.2828024175664	92.4415733902924	88.080456502366	83.163417902667	105.026511904138	90.8164580880302	79.8545139156028	82.9241515313217	83.7923619646262	88.1949792662053	66.5896695872866	94.5599261001314	59.2327265602352	55.0978188083618	91.693739861113	93.2999094274019	66.873522793585	79.6671623453923	99.4331549945029
ENSRNOG00000021118	163.121032279789	187.070212200715	175.954885768668	129.353748080563	152.534751565097	122.205468906893	158.39925641751	160.361727981886	161.967768777619	167.189805296846	148.789100022865	184.699060635519	150.145315412589	153.390603652605	172.045567661843	189.05080852007	161.278702750692	140.45670794414	196.249882925381	163.028230501592	156.896996717441	198.531979467595	222.939253638913	179.942198456008
ENSRNOG00000053946	0.539625343080586	0.261688945924261	0.651557752797639	0.538525179352887	0.816567192532638	0.908590846891398	0.465309933172613	0.825866489830583	0.720193682839869	0.426306874887647	0.918451234709043	0.605818977074274	0.193386547414463	0.548943878102371	0.499797179799769	0.418085825034333	0.192273131557811	0.589380363783435	0.423533198387128	0.269914288909921	0.443325703542731	0.580163586988881	0.454591511243323	0.203923615657307
ENSRNOG00000021128	0.77089334725798	1.12152405396112	1.33740801890042	1.36426378769398	1.95976126207833	1.47646012619852	2.67553211574252	2.8725790950629	1.78153174176178	2.8291274424362	2.93904395106894	2.27182116402853	1.50841506983281	2.2349857894168	1.19182404413791	1.3302730796547	1.76891281033186	1.28926954577626	1.34760563123177	1.54236736519955	2.57934954788498	0.889584166716284	2.0835444265319	1.10118752454946
ENSRNOG00000021130	3.815922068927	2.46735291871446	3.46354384381903	4.41590647069367	5.22603003220888	4.69438604227222	4.45922019290421	6.17604505438523	5.34459522528535	5.0381721577631	4.48204202538013	5.90673502647418	4.98937292329315	4.19549963978241	2.99878307879861	2.508514950206	4.34537277320653	3.86780863732879	3.65778671334338	3.85591841299887	4.71537339222723	2.20462163055775	4.62168036430712	3.54827091243714
ENSRNOG00000021149	181.082847270899	189.462796849165	162.100710393392	168.953299602312	229.455381101671	169.262903185477	250.142864908044	228.80092492176	230.727313023489	228.616750451112	234.462231196525	224.115157831414	223.052043787842	192.247988166852	222.063731578728	188.100613463174	221.267919796729	148.450179127953	196.365391979487	254.991884651615	246.730905189872	219.069770447002	203.732762288883	228.639157874973
ENSRNOG00000010983	3.04502872166902	1.34582886475334	1.26882299229014	2.19000239603507	3.7153807260235	2.23361916527469	3.95513443196721	3.87798177833491	3.60096841419935	4.9219066464301	3.7472810376129	3.5970501763785	2.6300570448367	2.86235022153379	2.19141840373745	1.90039011379242	2.61491458918623	1.36294209124919	2.27167806407641	3.70168167647891	3.22418693485622	1.70181318850072	3.33367108245103	3.42591674304276
ENSRNOG00000055401	1.34906335770146	0.822450972904821	1.13165293906958	1.1129520373293	1.14319406954569	1.77932374182899	1.16327483293153	2.22624879867374	1.59200708838287	0.968879261108288	1.21235562981594	0.833001093477127	1.0442873560381	1.84288301934367	0.961148422691863	0.418085825034333	2.07654982082436	0.773561727465759	0.346527162316741	0.925420419119728	0.846349070399758	0.812229021784434	1.55318766341469	0.611770846971921
ENSRNOG00000011488	9.82889017753924	9.53295445866952	12.2424272499346	9.04722301312849	9.02306747748565	7.72302219857688	7.79394138064127	8.54592280781211	8.22536995664482	8.91368920219625	8.08237086543958	8.86010253971126	11.2164197500389	8.54784038759406	7.49695769699653	9.84402078944476	9.11374643584023	8.6565240930692	10.9348571219949	8.63725724511746	9.18893276434023	9.4373276816858	10.758665766092	9.46205576649905
ENSRNOG00000011672	18.4628956668286	10.8040150531588	15.9803112001947	17.5200191682806	13.9224706326815	11.3195276341887	9.38375031898103	7.46870564716353	9.24880308489095	7.8672996001993	6.79653913684692	7.68632827162986	11.9899659396967	10.9788775620474	9.3423626685649	12.2765201350991	9.49829269895586	9.98262991158193	10.2032997793263	7.55760008947778	9.75316547794007	9.16658467442432	11.0617267735875	10.522458567917
ENSRNOG00000011895	63.4059778119688	53.8705387252658	49.5526817259257	40.353486772843	57.2821885561645	34.4507362779655	55.5657611863629	68.9059910428212	79.2592100430614	74.7974789575599	59.1849975646507	76.3331911113586	48.5787007105131	49.0912668131549	76.0845091402878	79.8163847792818	42.9538175900149	47.5924643755124	89.0189776973672	62.4658782905816	64.5240410338101	97.506160186598	60.7258493769206	76.0635086401755
ENSRNOG00000055531	39.9322753879634	48.7489122121767	36.6586967231935	35.1118416938082	35.27570271741	32.0656853048756	27.3757344016554	24.8119019336058	28.2770782841338	28.7950916401383	26.7820380041157	30.7453130865194	28.4278224699261	36.5831884478223	40.8295849959503	37.4376852417108	35.4167108329488	42.8774214652449	31.5339717708234	30.538873830951	28.4534497001062	32.4118057264455	31.8214057870326	32.6685632283006
ENSRNOG00000012360	104.957129229174	116.713269882221	96.29337736083	97.2576473911313	103.336578215005	85.2561077999761	83.3680296934265	70.0909299195347	89.9863054243079	84.7188025913087	81.4849935433863	102.042633950948	87.2173328839228	94.1046648175493	110.455176735749	119.38250694844	96.8287490525135	101.041896116123	112.197794554554	85.5242704003148	85.2394420902614	108.645301056784	99.6691888400985	93.7232937560983
ENSRNOG00000013009	561.325990805898	549.584170576081	549.708988281376	477.923145836375	472.384120880131	356.773339212689	348.866122396167	336.414919270553	413.921842979546	344.804751443218	321.862050691437	485.412455380762	432.296288090291	355.95089467238	473.269483333473	641.22963219584	390.699003325472	423.248773741979	541.775966773207	390.141825027225	421.804255752565	976.570027192151	730.490675942083	525.062525594434
[truncated: 17,100 more rows]
